# Supplementary material for: Bis[N-benzyl-2-(quinolin-8-yl­oxy)acetamide] monohydrate
Source: Acta Crystallogr Sect E Struct Rep Online. 2011 Jun 4;67(Pt 7):o1558. doi: 10.1107/S1600536811019817 (PMC3152141; doi:10.1107/S1600536811019817)
Supplement: Supplementary file 1 [file e-67-o1558-sup1.cif]

##############################################################################
#                                                                            #
# This CIF contains the data in a paper accepted for publication in          #
# Acta Crystallographica Section E. It conforms to the requirements of       #
# Notes for Authors for Acta Crystallographica Section E, and has been       #
# peer reviewed under the auspices of the IUCr Commission on Journals.       #
#                                                                            #
# Full details of the Crystallographic Information File format               #
# are given in the paper "The Crystallographic Information File (CIF):       #
# a New Standard Archive File for Crystallography" by S. R. Hall, F. H.      #
# Allen and I. D. Brown [Acta Cryst. (1991), A47, 655-685].                  #
#                                                                            #
# The current version of the core CIF dictionary is obtainable from          #
# ftp://ftp.iucr.org/pub/cif_core.dic.                                       #
#                                                                            #
# Software is freely available for graphical display of the structure(s)     #
# in this CIF. For information consult the CIF software page                 #
# http://www.iucr.org/resources/cif/software.                                #
#                                                                            #
# This file may be used for bona fide research purposes within the           #
# scientific community so long as proper attribution is given to the journal # 
# article from which it was obtained.                                        #
#                                                                            #
##############################################################################
data_I
_audit_creation_method     SHELXL-97
_chemical_name_systematic
;
Bis[<i>N</i>-benzyl-2-(quinolin-8-yloxy)acetamide] monohydrate
;
_chemical_name_common     ?
_chemical_formula_moiety     '2(C18 H16 N2 O2), H2 O'
_chemical_formula_sum     'C36 H34 N4 O5'
_chemical_formula_iupac     '2C18 H16 N2 O2, H2 O'
_chemical_formula_weight     602.67
_chemical_melting_point     ?
_symmetry_cell_setting     monoclinic
_symmetry_space_group_name_H-M     'P 21/n'
_symmetry_space_group_name_hall     '-P 2yn'
loop_
    _symmetry_equiv_pos_as_xyz
    'x, y, z'
    '-x+1/2, y+1/2, -z+1/2'
    '-x, -y, -z'
    'x-1/2, -y-1/2, z-1/2'
_cell_length_a     13.7802(12)
_cell_length_b     12.3129(11)
_cell_length_c     18.9865(17)
_cell_angle_alpha     90.00
_cell_angle_beta     101.066(2)
_cell_angle_gamma     90.00
_cell_volume     3161.6(5)
_cell_formula_units_Z     4
_cell_measurement_reflns_used     2885
_cell_measurement_theta_min     2.36
_cell_measurement_theta_max     21.27
_cell_measurement_temperature     296(2)
_exptl_crystal_description     colorless
_exptl_crystal_colour     block
_exptl_crystal_size_max     0.21
_exptl_crystal_size_mid     0.16
_exptl_crystal_size_min     0.15
_exptl_crystal_density_diffrn     1.266
_exptl_crystal_density_meas     ?
_exptl_crystal_density_method     'not measured'
_exptl_crystal_F_000     1272
_exptl_absorpt_coefficient_mu     0.086
_exptl_absorpt_correction_type     multi-scan
_exptl_absorpt_process_details     '(<i>SADABS</i>; Bruker, 2007)'
_exptl_absorpt_correction_T_min     0.984
_exptl_absorpt_correction_T_max     0.987
_exptl_special_details
;
;
_diffrn_ambient_temperature     296(2)
_diffrn_radiation_type     MoK\a
_diffrn_radiation_wavelength     0.71073
_diffrn_radiation_source     'fine-focus sealed tube'
_diffrn_radiation_monochromator     graphite
_diffrn_measurement_device_type     'Bruker APEXII CCD'
_diffrn_measurement_method     '\f and \w'
_diffrn_detector_area_resol_mean     ?
_diffrn_reflns_number     16274
_diffrn_reflns_av_R_equivalents     0.0355
_diffrn_reflns_av_sigmaI/netI     0.0410
_diffrn_reflns_theta_min     1.68
_diffrn_reflns_theta_max     25.01
_diffrn_reflns_theta_full     25.01
_diffrn_measured_fraction_theta_max     0.999
_diffrn_measured_fraction_theta_full     0.999
_diffrn_reflns_limit_h_min     -16
_diffrn_reflns_limit_h_max     7
_diffrn_reflns_limit_k_min     -14
_diffrn_reflns_limit_k_max     14
_diffrn_reflns_limit_l_min     -22
_diffrn_reflns_limit_l_max     22
_diffrn_standards_number     0
_diffrn_standards_interval_count     ?
_diffrn_standards_interval_time     ?
_diffrn_standards_decay_%     ?
_refine_special_details
;
Refinement of <i>F</i>^2^ against ALL reflections. The weighted <i>R</i>-factor
<i>wR</i> and goodness of fit <i>S</i> are based on <i>F</i>^2^, conventional
<i>R</i>-factors <i>R</i> are based on <i>F</i>, with <i>F</i> set to zero for
negative <i>F</i>^2^. The threshold expression of <i>F</i>^2^ >
\s(<i>F</i>^2^) is used only for calculating <i>R</i>-factors(gt) <i>etc</i>.
and is not relevant to the choice of reflections for refinement.
<i>R</i>-factors based on <i>F</i>^2^ are statistically about twice as large
as those based on <i>F</i>, and <i>R</i>- factors based on ALL data will be
even larger.
;
_reflns_number_total     5562
_reflns_number_gt     3572
_reflns_threshold_expression     I>2\s(I)
_refine_ls_structure_factor_coef     Fsqd
_refine_ls_matrix_type     full
_refine_ls_R_factor_all     0.0724
_refine_ls_R_factor_gt     0.0399
_refine_ls_wR_factor_gt     0.0795
_refine_ls_wR_factor_ref     0.0916
_refine_ls_goodness_of_fit_ref     1.098
_refine_ls_restrained_S_all     1.101
_refine_ls_number_reflns     5562
_refine_ls_number_parameters     413
_refine_ls_number_restraints     10
_refine_ls_hydrogen_treatment     mixed
_refine_ls_weighting_scheme     calc
_refine_ls_weighting_details
         'calc w=1/[\s^2^(Fo^2^)+(0.0263P)^2^+0.2500P] where P=(Fo^2^+2Fc^2^)/3'
_atom_sites_solution_hydrogens     geom
_atom_sites_solution_primary     direct
_atom_sites_solution_secondary     difmap
_refine_ls_shift/su_max     0.000
_refine_ls_shift/su_mean     0.000
_refine_diff_density_max     0.152
_refine_diff_density_min     -0.131
_refine_ls_extinction_method     '<i>SHELXL97</i> (Sheldrick, 2008)'
_refine_ls_extinction_coef     0.0044(3)
_refine_ls_extinction_expression
                                  'Fc^*^=kFc[1+0.001xFc^2^\l^3^/sin(2\q)]^-1/4^'
loop_
    _atom_type_symbol
    _atom_type_description
    _atom_type_scat_dispersion_real
    _atom_type_scat_dispersion_imag
    _atom_type_scat_source
    'C' 'C' 0.0033 0.0016
                         'International Tables Vol C Tables 4.2.6.8 and 6.1.1.4'
    'H' 'H' 0.0000 0.0000
                         'International Tables Vol C Tables 4.2.6.8 and 6.1.1.4'
    'N' 'N' 0.0061 0.0033
                         'International Tables Vol C Tables 4.2.6.8 and 6.1.1.4'
    'O' 'O' 0.0106 0.0060
                         'International Tables Vol C Tables 4.2.6.8 and 6.1.1.4'
_computing_data_collection     '<i>APEX2</i> (Bruker, 2007)'
_computing_cell_refinement     '<i>SAINT</i> (Bruker, 2007)'
_computing_data_reduction     '<i>SAINT</i> (Bruker, 2007)'
_computing_structure_solution     '<i>SHELXS97</i> (Sheldrick, 2008)'
_computing_structure_refinement     '<i>SHELXL97</i> (Sheldrick, 2008)'
_computing_molecular_graphics     '<i>SHELXTL</i> (Sheldrick, 2008)'
_computing_publication_material     '<i>SHELXTL</i> (Sheldrick, 2008)'
loop_
    _atom_site_type_symbol
    _atom_site_label
    _atom_site_fract_x
    _atom_site_fract_y
    _atom_site_fract_z
    _atom_site_U_iso_or_equiv
    _atom_site_adp_type
    _atom_site_calc_flag
    _atom_site_refinement_flags
    _atom_site_occupancy
    _atom_site_symmetry_multiplicity
    _atom_site_disorder_assembly
    _atom_site_disorder_group
    C C1 0.87370(17) 0.35339(17) -0.11790(12) 0.0787(6) Uani d . 1 1 . .
    H H1B 0.8560 0.2805 -0.1226 0.094 Uiso calc R 1 1 . .
    C C2 0.91662(17) 0.3997(2) -0.17127(12) 0.0799(6) Uani d . 1 1 . .
    H H2B 0.9271 0.3585 -0.2102 0.096 Uiso calc R 1 1 . .
    C C3 0.94260(14) 0.50466(19) -0.16585(11) 0.0698(6) Uani d U 1 1 . .
    H H3B 0.9714 0.5370 -0.2011 0.084 Uiso calc R 1 1 . .
    C C4 0.92611(13) 0.56563(16) -0.10673(10) 0.0556(5) Uani d U 1 1 . .
    C C5 0.95096(16) 0.67581(17) -0.09803(12) 0.0781(6) Uani d . 1 1 . .
    H H5A 0.9810 0.7108 -0.1316 0.094 Uiso calc R 1 1 . .
    C C6 0.93149(17) 0.73109(17) -0.04118(12) 0.0791(7) Uani d . 1 1 . .
    H H6A 0.9477 0.8044 -0.0362 0.095 Uiso calc R 1 1 . .
    C C7 0.88731(14) 0.68027(15) 0.01061(10) 0.0602(5) Uani d . 1 1 . .
    H H7A 0.8741 0.7200 0.0494 0.072 Uiso calc R 1 1 . .
    C C8 0.86372(12) 0.57322(13) 0.00444(9) 0.0464(4) Uani d . 1 1 . .
    C C9 0.88205(12) 0.51216(14) -0.05517(9) 0.0469(4) Uani d . 1 1 . .
    C C10 0.79939(13) 0.57628(14) 0.11195(9) 0.0531(5) Uani d . 1 1 . .
    H H10A 0.7561 0.6366 0.0947 0.064 Uiso calc R 1 1 . .
    H H10B 0.8604 0.6057 0.1393 0.064 Uiso calc R 1 1 . .
    C C11 0.75101(12) 0.50584(15) 0.15982(10) 0.0507(5) Uani d . 1 1 . .
    C C12 0.68556(13) 0.32963(15) 0.18443(10) 0.0628(5) Uani d . 1 1 . .
    H H12A 0.7049 0.3466 0.2351 0.075 Uiso calc R 1 1 . .
    H H12B 0.7050 0.2552 0.1777 0.075 Uiso calc R 1 1 . .
    C C13 0.57463(13) 0.33827(13) 0.16305(10) 0.0501(5) Uani d . 1 1 . .
    C C14 0.51693(15) 0.33263(15) 0.21406(11) 0.0618(5) Uani d . 1 1 . .
    H H14A 0.5468 0.3241 0.2620 0.074 Uiso calc R 1 1 . .
    C C15 0.41588(18) 0.33931(18) 0.19589(15) 0.0835(7) Uani d . 1 1 . .
    H H15A 0.3781 0.3365 0.2315 0.100 Uiso calc R 1 1 . .
    C C16 0.37050(18) 0.35013(18) 0.12556(18) 0.0915(8) Uani d . 1 1 . .
    H H16A 0.3019 0.3536 0.1131 0.110 Uiso calc R 1 1 . .
    C C17 0.4266(2) 0.35577(18) 0.07423(14) 0.0891(7) Uani d . 1 1 . .
    H H17A 0.3962 0.3637 0.0263 0.107 Uiso calc R 1 1 . .
    C C18 0.52845(18) 0.34986(16) 0.09251(11) 0.0748(6) Uani d . 1 1 . .
    H H18A 0.5661 0.3537 0.0568 0.090 Uiso calc R 1 1 . .
    C C19 0.91850(15) 0.82935(15) 0.58711(10) 0.0615(5) Uani d . 1 1 . .
    H H19A 0.8792 0.8888 0.5702 0.074 Uiso calc R 1 1 . .
    C C20 1.00696(16) 0.84872(16) 0.63498(10) 0.0664(6) Uani d . 1 1 . .
    H H20A 1.0270 0.9192 0.6480 0.080 Uiso calc R 1 1 . .
    C C21 1.06269(14) 0.76299(17) 0.66198(10) 0.0616(5) Uani d . 1 1 . .
    H H21A 1.1219 0.7741 0.6941 0.074 Uiso calc R 1 1 . .
    C C22 1.03174(13) 0.65699(14) 0.64190(9) 0.0489(4) Uani d . 1 1 . .
    C C23 1.08454(14) 0.56364(17) 0.66969(10) 0.0621(5) Uani d . 1 1 . .
    H H23A 1.1423 0.5705 0.7040 0.075 Uiso calc R 1 1 . .
    C C24 1.05166(14) 0.46481(16) 0.64678(11) 0.0666(6) Uani d . 1 1 . .
    H H24A 1.0867 0.4037 0.6661 0.080 Uiso calc R 1 1 . .
    C C25 0.96578(13) 0.45142(15) 0.59436(10) 0.0589(5) Uani d . 1 1 . .
    H H25A 0.9448 0.3821 0.5791 0.071 Uiso calc R 1 1 . .
    C C26 0.91309(12) 0.53972(13) 0.56575(9) 0.0455(4) Uani d . 1 1 . .
    C C27 0.94373(12) 0.64563(13) 0.59055(8) 0.0426(4) Uani d . 1 1 . .
    C C28 0.80035(13) 0.43302(13) 0.48266(9) 0.0532(5) Uani d . 1 1 . .
    H H28A 0.7779 0.3878 0.5182 0.064 Uiso calc R 1 1 . .
    H H28B 0.8567 0.3976 0.4688 0.064 Uiso calc R 1 1 . .
    C C29 0.71875(13) 0.44405(15) 0.41805(9) 0.0505(5) Uani d . 1 1 . .
    C C30 0.60228(13) 0.56233(15) 0.34132(9) 0.0553(5) Uani d . 1 1 . .
    H H30A 0.6172 0.5192 0.3020 0.066 Uiso calc R 1 1 . .
    H H30B 0.6068 0.6382 0.3285 0.066 Uiso calc R 1 1 . .
    C C31 0.49780(13) 0.53916(14) 0.34841(9) 0.0521(5) Uani d . 1 1 . .
    C C32 0.47299(15) 0.47357(15) 0.40065(10) 0.0630(5) Uani d . 1 1 . .
    H H32A 0.5229 0.4432 0.4349 0.076 Uiso calc R 1 1 . .
    C C33 0.37549(19) 0.45171(19) 0.40346(13) 0.0830(7) Uani d . 1 1 . .
    H H33A 0.3601 0.4075 0.4395 0.100 Uiso calc R 1 1 . .
    C C34 0.30206(19) 0.4952(3) 0.35327(16) 0.1053(9) Uani d . 1 1 . .
    H H34A 0.2363 0.4800 0.3545 0.126 Uiso calc R 1 1 . .
    C C35 0.32491(18) 0.5613(3) 0.30124(14) 0.1105(10) Uani d . 1 1 . .
    H H35A 0.2747 0.5915 0.2672 0.133 Uiso calc R 1 1 . .
    C C36 0.42192(17) 0.5833(2) 0.29898(11) 0.0799(7) Uani d . 1 1 . .
    H H36A 0.4366 0.6289 0.2634 0.096 Uiso calc R 1 1 . .
    N N1 0.85643(11) 0.40589(12) -0.06099(8) 0.0617(4) Uani d . 1 1 . .
    N N2 0.73869(11) 0.40108(12) 0.14402(8) 0.0618(4) Uani d . 1 1 . .
    H H2A 0.7627 0.3748 0.1090 0.074 Uiso calc R 1 1 . .
    N N3 0.88705(10) 0.73225(11) 0.56424(7) 0.0520(4) Uani d . 1 1 . .
    N N4 0.67708(10) 0.54074(11) 0.40453(7) 0.0522(4) Uani d . 1 1 . .
    H H4A 0.6951 0.5927 0.4344 0.063 Uiso calc R 1 1 . .
    O O1 0.82035(9) 0.51697(9) 0.05242(6) 0.0553(3) Uani d . 1 1 . .
    O O2 0.72574(9) 0.54811(10) 0.21194(7) 0.0646(4) Uani d . 1 1 . .
    O O3 0.82985(8) 0.53630(8) 0.51330(6) 0.0529(3) Uani d . 1 1 . .
    O O4 0.69461(9) 0.36261(10) 0.38143(6) 0.0639(4) Uani d . 1 1 . .
    O O5 0.71153(10) 0.75704(10) 0.46479(7) 0.0636(4) Uani d D 1 1 . .
    H H5B 0.6847(14) 0.8068(15) 0.4879(10) 0.095 Uiso d D 1 1 . .
    H H5C 0.7673(12) 0.7433(16) 0.4947(10) 0.095 Uiso d D 1 1 . .
loop_
    _atom_site_aniso_label
    _atom_site_aniso_U_11
    _atom_site_aniso_U_22
    _atom_site_aniso_U_33
    _atom_site_aniso_U_12
    _atom_site_aniso_U_13
    _atom_site_aniso_U_23
    C1 0.0992(18) 0.0567(13) 0.0810(16) -0.0044(12) 0.0190(14) -0.0165(12)
    C2 0.0878(17) 0.0883(18) 0.0662(14) 0.0106(14) 0.0211(13) -0.0160(13)
    C3 0.0696(14) 0.0804(15) 0.0626(13) 0.0052(12) 0.0205(11) 0.0041(11)
    C4 0.0543(12) 0.0619(12) 0.0525(11) 0.0013(9) 0.0146(9) 0.0029(9)
    C5 0.0982(17) 0.0677(14) 0.0760(15) -0.0174(12) 0.0361(13) 0.0100(12)
    C6 0.1123(19) 0.0511(12) 0.0811(15) -0.0213(12) 0.0364(14) 0.0007(11)
    C7 0.0753(14) 0.0479(11) 0.0616(12) -0.0082(10) 0.0233(11) -0.0011(9)
    C8 0.0450(10) 0.0435(10) 0.0520(11) -0.0021(8) 0.0126(9) 0.0067(9)
    C9 0.0407(10) 0.0473(10) 0.0519(11) 0.0005(8) 0.0066(8) 0.0016(9)
    C10 0.0550(12) 0.0507(11) 0.0568(11) 0.0011(9) 0.0189(10) 0.0008(9)
    C11 0.0420(11) 0.0552(12) 0.0551(12) 0.0071(9) 0.0104(9) 0.0093(10)
    C12 0.0583(13) 0.0586(12) 0.0729(13) -0.0076(10) 0.0159(11) 0.0134(10)
    C13 0.0549(12) 0.0397(10) 0.0544(12) -0.0066(8) 0.0076(10) 0.0020(8)
    C14 0.0631(14) 0.0586(12) 0.0647(13) -0.0057(10) 0.0147(11) 0.0054(10)
    C15 0.0627(16) 0.0830(16) 0.110(2) 0.0028(12) 0.0284(15) 0.0045(14)
    C16 0.0584(16) 0.0737(16) 0.134(2) 0.0036(12) -0.0031(18) 0.0037(16)
    C17 0.089(2) 0.0841(17) 0.0795(18) -0.0030(15) -0.0198(16) 0.0007(13)
    C18 0.0819(17) 0.0802(15) 0.0610(14) -0.0047(12) 0.0109(12) -0.0006(11)
    C19 0.0735(15) 0.0461(11) 0.0645(12) 0.0022(10) 0.0121(11) -0.0047(10)
    C20 0.0772(15) 0.0544(13) 0.0669(13) -0.0157(11) 0.0123(12) -0.0133(10)
    C21 0.0568(13) 0.0722(14) 0.0538(12) -0.0127(11) 0.0056(10) -0.0077(10)
    C22 0.0455(11) 0.0563(11) 0.0456(10) -0.0053(9) 0.0108(9) -0.0006(9)
    C23 0.0495(12) 0.0729(14) 0.0600(12) -0.0027(10) 0.0007(10) 0.0103(11)
    C24 0.0558(13) 0.0603(13) 0.0794(14) 0.0093(10) 0.0021(11) 0.0141(11)
    C25 0.0545(12) 0.0469(11) 0.0734(13) 0.0010(9) 0.0071(10) 0.0034(10)
    C26 0.0397(10) 0.0476(11) 0.0491(10) -0.0011(8) 0.0086(9) 0.0004(8)
    C27 0.0428(10) 0.0441(10) 0.0430(10) 0.0002(8) 0.0135(8) 0.0010(8)
    C28 0.0554(12) 0.0431(10) 0.0603(12) -0.0026(9) 0.0091(10) -0.0073(9)
    C29 0.0538(12) 0.0485(11) 0.0512(11) -0.0078(9) 0.0154(9) -0.0055(9)
    C30 0.0585(12) 0.0578(11) 0.0509(11) -0.0023(9) 0.0135(10) 0.0030(9)
    C31 0.0554(12) 0.0586(12) 0.0441(10) -0.0001(9) 0.0139(10) -0.0082(9)
    C32 0.0665(14) 0.0653(13) 0.0622(12) -0.0043(10) 0.0251(11) -0.0038(10)
    C33 0.0854(18) 0.0910(17) 0.0835(17) -0.0175(14) 0.0439(15) -0.0149(13)
    C34 0.0627(18) 0.165(3) 0.096(2) -0.0199(17) 0.0343(16) -0.035(2)
    C35 0.0592(17) 0.193(3) 0.0783(18) 0.0145(18) 0.0098(14) -0.0052(19)
    C36 0.0666(16) 0.1183(19) 0.0562(13) 0.0097(14) 0.0148(12) 0.0074(13)
    N1 0.0702(11) 0.0470(9) 0.0685(11) -0.0041(8) 0.0150(9) -0.0059(8)
    N2 0.0648(11) 0.0565(10) 0.0700(10) -0.0057(8) 0.0275(9) 0.0043(8)
    N3 0.0569(10) 0.0424(9) 0.0556(9) 0.0026(7) 0.0082(8) -0.0024(7)
    N4 0.0559(10) 0.0467(9) 0.0523(9) -0.0028(7) 0.0064(8) -0.0056(7)
    O1 0.0655(8) 0.0461(7) 0.0601(8) -0.0063(6) 0.0267(7) -0.0006(6)
    O2 0.0719(9) 0.0674(9) 0.0594(8) 0.0122(7) 0.0253(7) 0.0095(7)
    O3 0.0496(8) 0.0419(7) 0.0631(8) 0.0008(5) 0.0009(6) -0.0079(6)
    O4 0.0771(9) 0.0502(8) 0.0626(8) -0.0097(6) 0.0090(7) -0.0123(6)
    O5 0.0640(10) 0.0484(8) 0.0742(10) 0.0110(6) 0.0025(7) -0.0026(7)
_geom_special_details
;
All e.s.d.'s (except the e.s.d. in the dihedral angle between two l.s. planes)
are estimated using the full covariance matrix. The cell e.s.d.'s are taken
into account individually in the estimation of e.s.d.'s in distances, angles
and torsion angles; correlations between e.s.d.'s in cell parameters are only
used when they are defined by crystal symmetry. An approximate (isotropic)
treatment of cell e.s.d.'s is used for estimating e.s.d.'s involving l.s.
planes.
;
loop_
    _geom_bond_atom_site_label_1
    _geom_bond_atom_site_label_2
    _geom_bond_site_symmetry_2
    _geom_bond_distance
    _geom_bond_publ_flag
    C1 N1 . 1.319(2) ?
    C1 C2 . 1.390(3) ?
    C1 H1B . 0.9300 ?
    C2 C3 . 1.339(3) ?
    C2 H2B . 0.9300 ?
    C3 C4 . 1.405(2) ?
    C3 H3B . 0.9300 ?
    C4 C5 . 1.401(3) ?
    C4 C9 . 1.410(2) ?
    C5 C6 . 1.346(3) ?
    C5 H5A . 0.9300 ?
    C6 C7 . 1.400(3) ?
    C6 H6A . 0.9300 ?
    C7 C8 . 1.357(2) ?
    C7 H7A . 0.9300 ?
    C8 O1 . 1.3696(18) ?
    C8 C9 . 1.421(2) ?
    C9 N1 . 1.354(2) ?
    C10 O1 . 1.4210(19) ?
    C10 C11 . 1.502(2) ?
    C10 H10A . 0.9700 ?
    C10 H10B . 0.9700 ?
    C11 O2 . 1.226(2) ?
    C11 N2 . 1.328(2) ?
    C12 N2 . 1.454(2) ?
    C12 C13 . 1.508(2) ?
    C12 H12A . 0.9700 ?
    C12 H12B . 0.9700 ?
    C13 C14 . 1.368(2) ?
    C13 C18 . 1.375(3) ?
    C14 C15 . 1.371(3) ?
    C14 H14A . 0.9300 ?
    C15 C16 . 1.368(3) ?
    C15 H15A . 0.9300 ?
    C16 C17 . 1.357(3) ?
    C16 H16A . 0.9300 ?
    C17 C18 . 1.381(3) ?
    C17 H17A . 0.9300 ?
    C18 H18A . 0.9300 ?
    C19 N3 . 1.317(2) ?
    C19 C20 . 1.394(2) ?
    C19 H19A . 0.9300 ?
    C20 C21 . 1.348(3) ?
    C20 H20A . 0.9300 ?
    C21 C22 . 1.403(2) ?
    C21 H21A . 0.9300 ?
    C22 C23 . 1.408(2) ?
    C22 C27 . 1.410(2) ?
    C23 C24 . 1.341(3) ?
    C23 H23A . 0.9300 ?
    C24 C25 . 1.402(2) ?
    C24 H24A . 0.9300 ?
    C25 C26 . 1.361(2) ?
    C25 H25A . 0.9300 ?
    C26 O3 . 1.3677(18) ?
    C26 C27 . 1.423(2) ?
    C27 N3 . 1.359(2) ?
    C28 O3 . 1.4247(18) ?
    C28 C29 . 1.503(2) ?
    C28 H28A . 0.9700 ?
    C28 H28B . 0.9700 ?
    C29 O4 . 1.2292(19) ?
    C29 N4 . 1.325(2) ?
    C30 N4 . 1.449(2) ?
    C30 C31 . 1.499(2) ?
    C30 H30A . 0.9700 ?
    C30 H30B . 0.9700 ?
    C31 C32 . 1.372(2) ?
    C31 C36 . 1.376(2) ?
    C32 C33 . 1.381(3) ?
    C32 H32A . 0.9300 ?
    C33 C34 . 1.360(3) ?
    C33 H33A . 0.9300 ?
    C34 C35 . 1.362(3) ?
    C34 H34A . 0.9300 ?
    C35 C36 . 1.373(3) ?
    C35 H35A . 0.9300 ?
    C36 H36A . 0.9300 ?
    N2 H2A . 0.8600 ?
    N4 H4A . 0.8600 ?
    O5 H5B . 0.875(14) ?
    O5 H5C . 0.880(14) ?
loop_
    _geom_angle_atom_site_label_1
    _geom_angle_atom_site_label_2
    _geom_angle_atom_site_label_3
    _geom_angle_site_symmetry_1
    _geom_angle_site_symmetry_3
    _geom_angle
    _geom_angle_publ_flag
    N1 C1 C2 . . 124.4(2) ?
    N1 C1 H1B . . 117.8 ?
    C2 C1 H1B . . 117.8 ?
    C3 C2 C1 . . 119.0(2) ?
    C3 C2 H2B . . 120.5 ?
    C1 C2 H2B . . 120.5 ?
    C2 C3 C4 . . 119.7(2) ?
    C2 C3 H3B . . 120.2 ?
    C4 C3 H3B . . 120.2 ?
    C3 C4 C5 . . 122.57(19) ?
    C3 C4 C9 . . 117.55(18) ?
    C5 C4 C9 . . 119.88(18) ?
    C6 C5 C4 . . 120.15(19) ?
    C6 C5 H5A . . 119.9 ?
    C4 C5 H5A . . 119.9 ?
    C5 C6 C7 . . 121.20(19) ?
    C5 C6 H6A . . 119.4 ?
    C7 C6 H6A . . 119.4 ?
    C8 C7 C6 . . 120.18(18) ?
    C8 C7 H7A . . 119.9 ?
    C6 C7 H7A . . 119.9 ?
    C7 C8 O1 . . 124.16(16) ?
    C7 C8 C9 . . 120.41(16) ?
    O1 C8 C9 . . 115.42(15) ?
    N1 C9 C4 . . 122.33(16) ?
    N1 C9 C8 . . 119.51(16) ?
    C4 C9 C8 . . 118.16(16) ?
    O1 C10 C11 . . 111.48(15) ?
    O1 C10 H10A . . 109.3 ?
    C11 C10 H10A . . 109.3 ?
    O1 C10 H10B . . 109.3 ?
    C11 C10 H10B . . 109.3 ?
    H10A C10 H10B . . 108.0 ?
    O2 C11 N2 . . 123.42(17) ?
    O2 C11 C10 . . 118.10(17) ?
    N2 C11 C10 . . 118.47(17) ?
    N2 C12 C13 . . 113.72(15) ?
    N2 C12 H12A . . 108.8 ?
    C13 C12 H12A . . 108.8 ?
    N2 C12 H12B . . 108.8 ?
    C13 C12 H12B . . 108.8 ?
    H12A C12 H12B . . 107.7 ?
    C14 C13 C18 . . 118.14(19) ?
    C14 C13 C12 . . 120.18(17) ?
    C18 C13 C12 . . 121.67(19) ?
    C13 C14 C15 . . 121.3(2) ?
    C13 C14 H14A . . 119.4 ?
    C15 C14 H14A . . 119.4 ?
    C16 C15 C14 . . 120.2(2) ?
    C16 C15 H15A . . 119.9 ?
    C14 C15 H15A . . 119.9 ?
    C17 C16 C15 . . 119.3(2) ?
    C17 C16 H16A . . 120.4 ?
    C15 C16 H16A . . 120.4 ?
    C16 C17 C18 . . 120.5(2) ?
    C16 C17 H17A . . 119.7 ?
    C18 C17 H17A . . 119.7 ?
    C13 C18 C17 . . 120.5(2) ?
    C13 C18 H18A . . 119.7 ?
    C17 C18 H18A . . 119.7 ?
    N3 C19 C20 . . 124.17(18) ?
    N3 C19 H19A . . 117.9 ?
    C20 C19 H19A . . 117.9 ?
    C21 C20 C19 . . 118.50(18) ?
    C21 C20 H20A . . 120.7 ?
    C19 C20 H20A . . 120.8 ?
    C20 C21 C22 . . 120.27(18) ?
    C20 C21 H21A . . 119.9 ?
    C22 C21 H21A . . 119.9 ?
    C21 C22 C23 . . 123.33(17) ?
    C21 C22 C27 . . 117.17(16) ?
    C23 C22 C27 . . 119.49(16) ?
    C24 C23 C22 . . 120.07(18) ?
    C24 C23 H23A . . 120.0 ?
    C22 C23 H23A . . 120.0 ?
    C23 C24 C25 . . 121.55(18) ?
    C23 C24 H24A . . 119.2 ?
    C25 C24 H24A . . 119.2 ?
    C26 C25 C24 . . 120.15(17) ?
    C26 C25 H25A . . 119.9 ?
    C24 C25 H25A . . 119.9 ?
    C25 C26 O3 . . 125.07(16) ?
    C25 C26 C27 . . 119.88(16) ?
    O3 C26 C27 . . 115.06(14) ?
    N3 C27 C22 . . 122.26(15) ?
    N3 C27 C26 . . 118.97(15) ?
    C22 C27 C26 . . 118.77(15) ?
    O3 C28 C29 . . 111.27(14) ?
    O3 C28 H28A . . 109.4 ?
    C29 C28 H28A . . 109.4 ?
    O3 C28 H28B . . 109.4 ?
    C29 C28 H28B . . 109.4 ?
    H28A C28 H28B . . 108.0 ?
    O4 C29 N4 . . 124.27(17) ?
    O4 C29 C28 . . 117.83(16) ?
    N4 C29 C28 . . 117.90(15) ?
    N4 C30 C31 . . 115.70(15) ?
    N4 C30 H30A . . 108.4 ?
    C31 C30 H30A . . 108.4 ?
    N4 C30 H30B . . 108.4 ?
    C31 C30 H30B . . 108.4 ?
    H30A C30 H30B . . 107.4 ?
    C32 C31 C36 . . 117.61(18) ?
    C32 C31 C30 . . 123.63(17) ?
    C36 C31 C30 . . 118.73(17) ?
    C31 C32 C33 . . 121.5(2) ?
    C31 C32 H32A . . 119.3 ?
    C33 C32 H32A . . 119.3 ?
    C34 C33 C32 . . 119.6(2) ?
    C34 C33 H33A . . 120.2 ?
    C32 C33 H33A . . 120.2 ?
    C35 C34 C33 . . 119.9(2) ?
    C35 C34 H34A . . 120.0 ?
    C33 C34 H34A . . 120.0 ?
    C34 C35 C36 . . 120.2(2) ?
    C34 C35 H35A . . 119.9 ?
    C36 C35 H35A . . 119.9 ?
    C35 C36 C31 . . 121.2(2) ?
    C35 C36 H36A . . 119.4 ?
    C31 C36 H36A . . 119.4 ?
    C1 N1 C9 . . 117.06(17) ?
    C11 N2 C12 . . 121.60(16) ?
    C11 N2 H2A . . 119.2 ?
    C12 N2 H2A . . 119.2 ?
    C19 N3 C27 . . 117.51(15) ?
    C29 N4 C30 . . 122.57(15) ?
    C29 N4 H4A . . 118.7 ?
    C30 N4 H4A . . 118.7 ?
    C8 O1 C10 . . 116.78(13) ?
    C26 O3 C28 . . 117.29(12) ?
    H5B O5 H5C . . 102.2(16) ?
loop_
    _geom_torsion_atom_site_label_1
    _geom_torsion_atom_site_label_2
    _geom_torsion_atom_site_label_3
    _geom_torsion_atom_site_label_4
    _geom_torsion_site_symmetry_1
    _geom_torsion_site_symmetry_2
    _geom_torsion_site_symmetry_3
    _geom_torsion_site_symmetry_4
    _geom_torsion
    _geom_torsion_publ_flag
    N1 C1 C2 C3 . . . . -0.2(3) ?
    C1 C2 C3 C4 . . . . 0.0(3) ?
    C2 C3 C4 C5 . . . . -179.6(2) ?
    C2 C3 C4 C9 . . . . -0.1(3) ?
    C3 C4 C5 C6 . . . . 178.5(2) ?
    C9 C4 C5 C6 . . . . -1.0(3) ?
    C4 C5 C6 C7 . . . . 0.7(3) ?
    C5 C6 C7 C8 . . . . 0.4(3) ?
    C6 C7 C8 O1 . . . . -179.94(17) ?
    C6 C7 C8 C9 . . . . -1.1(3) ?
    C3 C4 C9 N1 . . . . 0.4(3) ?
    C5 C4 C9 N1 . . . . 179.90(17) ?
    C3 C4 C9 C8 . . . . -179.18(15) ?
    C5 C4 C9 C8 . . . . 0.4(3) ?
    C7 C8 C9 N1 . . . . -178.87(16) ?
    O1 C8 C9 N1 . . . . 0.1(2) ?
    C7 C8 C9 C4 . . . . 0.7(2) ?
    O1 C8 C9 C4 . . . . 179.66(14) ?
    O1 C10 C11 O2 . . . . -177.43(14) ?
    O1 C10 C11 N2 . . . . 3.2(2) ?
    N2 C12 C13 C14 . . . . -141.83(17) ?
    N2 C12 C13 C18 . . . . 39.4(2) ?
    C18 C13 C14 C15 . . . . -0.6(3) ?
    C12 C13 C14 C15 . . . . -179.42(18) ?
    C13 C14 C15 C16 . . . . 1.0(3) ?
    C14 C15 C16 C17 . . . . -1.0(3) ?
    C15 C16 C17 C18 . . . . 0.5(4) ?
    C14 C13 C18 C17 . . . . 0.1(3) ?
    C12 C13 C18 C17 . . . . 178.91(18) ?
    C16 C17 C18 C13 . . . . -0.1(3) ?
    N3 C19 C20 C21 . . . . -2.6(3) ?
    C19 C20 C21 C22 . . . . 0.1(3) ?
    C20 C21 C22 C23 . . . . -177.88(18) ?
    C20 C21 C22 C27 . . . . 2.9(3) ?
    C21 C22 C23 C24 . . . . -178.48(19) ?
    C27 C22 C23 C24 . . . . 0.7(3) ?
    C22 C23 C24 C25 . . . . 1.0(3) ?
    C23 C24 C25 C26 . . . . -0.5(3) ?
    C24 C25 C26 O3 . . . . 178.38(16) ?
    C24 C25 C26 C27 . . . . -1.8(3) ?
    C21 C22 C27 N3 . . . . -3.9(2) ?
    C23 C22 C27 N3 . . . . 176.83(16) ?
    C21 C22 C27 C26 . . . . 176.37(16) ?
    C23 C22 C27 C26 . . . . -2.9(2) ?
    C25 C26 C27 N3 . . . . -176.31(16) ?
    O3 C26 C27 N3 . . . . 3.6(2) ?
    C25 C26 C27 C22 . . . . 3.4(2) ?
    O3 C26 C27 C22 . . . . -176.72(13) ?
    O3 C28 C29 O4 . . . . 171.37(15) ?
    O3 C28 C29 N4 . . . . -9.1(2) ?
    N4 C30 C31 C32 . . . . -18.7(3) ?
    N4 C30 C31 C36 . . . . 163.07(17) ?
    C36 C31 C32 C33 . . . . 0.5(3) ?
    C30 C31 C32 C33 . . . . -177.74(17) ?
    C31 C32 C33 C34 . . . . 0.5(3) ?
    C32 C33 C34 C35 . . . . -1.0(4) ?
    C33 C34 C35 C36 . . . . 0.5(4) ?
    C34 C35 C36 C31 . . . . 0.4(4) ?
    C32 C31 C36 C35 . . . . -0.9(3) ?
    C30 C31 C36 C35 . . . . 177.4(2) ?
    C2 C1 N1 C9 . . . . 0.4(3) ?
    C4 C9 N1 C1 . . . . -0.5(3) ?
    C8 C9 N1 C1 . . . . 179.00(17) ?
    O2 C11 N2 C12 . . . . 5.6(3) ?
    C10 C11 N2 C12 . . . . -175.07(15) ?
    C13 C12 N2 C11 . . . . 79.7(2) ?
    C20 C19 N3 C27 . . . . 1.6(3) ?
    C22 C27 N3 C19 . . . . 1.7(2) ?
    C26 C27 N3 C19 . . . . -178.58(16) ?
    O4 C29 N4 C30 . . . . -4.5(3) ?
    C28 C29 N4 C30 . . . . 175.96(15) ?
    C31 C30 N4 C29 . . . . 87.4(2) ?
    C7 C8 O1 C10 . . . . 0.1(2) ?
    C9 C8 O1 C10 . . . . -178.87(14) ?
    C11 C10 O1 C8 . . . . 179.32(13) ?
    C25 C26 O3 C28 . . . . -4.9(2) ?
    C27 C26 O3 C28 . . . . 175.27(14) ?
    C29 C28 O3 C26 . . . . -170.51(13) ?
loop_
    _geom_hbond_atom_site_label_D
    _geom_hbond_atom_site_label_H
    _geom_hbond_atom_site_label_A
    _geom_hbond_site_symmetry_A
    _geom_hbond_distance_DH
    _geom_hbond_distance_HA
    _geom_hbond_distance_DA
    _geom_hbond_angle_DHA
    N2 H2A O5 2_645 0.86 2.09 2.903(2) 157
    N4 H4A O5 . 0.86 2.10 2.9015(19) 154
    O5 H5B N1 2_655 0.875(14) 2.010(15) 2.869(2) 166.7(18)
    O5 H5C N3 . 0.880(14) 1.910(15) 2.7849(19) 172.5(19)
data_global
_journal_date_recd_electronic     2011-05-21
_journal_date_accepted     2011-05-25
_journal_name_full     'Acta Crystallographica, Section E'
_journal_year     2011
_journal_volume     67
_journal_issue      7
_journal_page_first     o1558
_journal_page_last     o1558
_journal_paper_category     QO
_journal_coeditor_code     VM2098
_publ_contact_author_name     'Wei-Na Wu'
_publ_contact_author_address
;
Department of Physics and Chemistry
Henan Polytechnic University
Jiaozuo 454000
People's Republic of China
;
_publ_contact_author_email     'wuwn08@hpu.edu.cn'
_publ_contact_author_fax     '86-391-3987811'
_publ_contact_author_phone     '86-391-3987818'
_publ_section_title
;
Bis[<i>N</i>-benzyl-2-(quinolin-8-yloxy)acetamide] monohydrate
;
loop_
    _publ_author_name
    _publ_author_footnote
    _publ_author_address
    'Wang, Ming-Shi' .
;
Institute of Resources & Environment
Henan Polytechnic University
Jiaozuo 454000
People's Republic of China
;
    'Li, Hai-Yan' .
;
Department of Physics and Chemistry
Henan Polytechnic University
Jiaozuo 454000
People's Republic of China
;
    'Wu, Wei-Na' .
;
Department of Physics and Chemistry
Henan Polytechnic University
Jiaozuo 454000
People's Republic of China
;
