# Supplementary material for: Bis[N-benzyl-2-(quinolin-8-yl­oxy)acetamide] monohydrate
Source: Acta Crystallogr Sect E Struct Rep Online. 2011 Jun 4;67(Pt 7):o1558. doi: 10.1107/S1600536811019817 (PMC3152141; doi:10.1107/S1600536811019817)
Supplement: Supplementary file 2 [file e-67-o1558-Isup2.hkl]

# 
# h,k,l, Fc-squared, Fo-squared, sigma(Fo-squared) and status flag 
# 
data_I
_shelx_title ' Z in P2(1)/n' 
_shelx_refln_list_code          4 
_shelx_F_calc_maximum      295.72 
_exptl_crystal_F_000      1272.00 
_reflns_d_resolution_high  0.8404 
 
loop_ 
 _symmetry_equiv_pos_as_xyz 
 'x, y, z' 
 '-x+1/2, y+1/2, -z+1/2' 
 '-x, -y, -z' 
 'x-1/2, -y-1/2, z-1/2' 
 
_cell_length_a    13.7802 
_cell_length_b    12.3129 
_cell_length_c    18.9865 
_cell_angle_alpha  90.000 
_cell_angle_beta  101.066 
_cell_angle_gamma  90.000 
 
_shelx_F_squared_multiplier     1.000 
 
loop_ 
 _refln_index_h 
 _refln_index_k 
 _refln_index_l 
 _refln_F_squared_calc 
 _refln_F_squared_meas 
 _refln_F_squared_sigma 
 _refln_observed_status 
   2   0   0     4575.08     3874.05     98.92 o 
   4   0   0     1023.96     1066.78     25.64 o 
   6   0   0     2280.64     2425.81     49.14 o 
   8   0   0     2236.37     2259.56     58.53 o 
  10   0   0      319.69      317.48     23.04 o 
  12   0   0        0.28       12.23     10.07 o 
  14   0   0        0.00        2.88      9.35 o 
  16   0   0       56.80       59.01     19.43 o 
   1   1   0     1052.77      969.06     19.02 o 
   2   1   0     1436.62     1367.54     21.78 o 
   3   1   0      460.67      429.55      8.79 o 
   4   1   0      632.43      646.61     11.14 o 
   5   1   0     5212.41     5357.74     70.79 o 
   6   1   0      812.68      866.00     14.94 o 
   7   1   0        3.18        7.17      2.16 o 
   8   1   0        0.16       -0.10      2.11 o 
   9   1   0     1721.95     1812.13     29.08 o 
  10   1   0      163.04      162.51     17.99 o 
  11   1   0      135.70      146.20     15.47 o 
  12   1   0       22.52       22.89      8.09 o 
  13   1   0       63.20       54.76     18.35 o 
  14   1   0        5.78       14.39      7.63 o 
  15   1   0        3.07        7.69     10.43 o 
  16   1   0        8.41       12.68     12.23 o 
   0   2   0    43749.64    48868.89   1215.86 o 
   1   2   0      673.86      658.36     32.15 o 
   2   2   0     7346.91     7197.01    106.47 o 
   3   2   0     3332.48     3192.40     42.44 o 
   4   2   0      144.54      150.63      4.70 o 
   5   2   0      791.20      784.54     13.94 o 
   6   2   0      917.16      889.36     15.67 o 
   7   2   0      617.71      655.63     13.16 o 
   8   2   0       81.14       84.24      7.17 o 
   9   2   0        1.00        0.61      2.94 o 
  10   2   0        2.92       -1.51      5.04 o 
  11   2   0       15.16        5.88     10.07 o 
  12   2   0      133.96      144.10     28.43 o 
  13   2   0       63.14       61.70     11.16 o 
  14   2   0       52.48       69.55     12.40 o 
  15   2   0       58.45       44.96     11.37 o 
   1   3   0     8769.36     8496.40    126.13 o 
   2   3   0      581.95      559.85     12.07 o 
   3   3   0       70.68       98.40      3.58 o 
   4   3   0     1716.35     1642.94     24.54 o 
   5   3   0       50.41       52.04      3.66 o 
   6   3   0     2772.21     2783.10     40.54 o 
   7   3   0      575.56      613.79     14.52 o 
   8   3   0       10.66       11.33      2.86 o 
   9   3   0      450.56      436.08     11.83 o 
  10   3   0      212.86      242.97     20.87 o 
  11   3   0      440.56      438.47     29.52 o 
  12   3   0      157.10      181.50     15.27 o 
  13   3   0       36.89       26.06     10.07 o 
  14   3   0        3.07        3.70      7.36 o 
  15   3   0       15.17       -4.78     16.91 o 
   0   4   0       29.72       29.81      5.04 o 
   1   4   0     2651.70     2617.92     43.17 o 
   2   4   0     2262.97     2298.54     38.77 o 
   3   4   0       59.73       62.08      4.42 o 
   4   4   0      131.33      130.30      8.00 o 
   5   4   0      252.04      228.21      7.07 o 
   6   4   0       78.24       90.10      5.44 o 
   7   4   0      633.01      596.04     13.56 o 
   8   4   0       63.89       58.58      4.74 o 
   9   4   0       38.31       41.51      4.41 o 
  10   4   0       19.04       18.31      6.85 o 
  11   4   0       15.04       12.83      7.36 o 
  12   4   0        4.28        1.16      8.27 o 
  13   4   0       62.17       52.23     11.19 o 
  14   4   0       61.30       58.51     12.18 o 
  15   4   0        1.03       -8.70      8.09 o 
   1   5   0       13.57       19.85      4.14 o 
   2   5   0       58.22       62.56      4.95 o 
   3   5   0       43.92       47.05      4.53 o 
   4   5   0       81.19       80.09      5.67 o 
   5   5   0       92.96       97.79      5.38 o 
   6   5   0     2314.06     2297.26     35.28 o 
   7   5   0       29.34       40.89      5.02 o 
   8   5   0       12.49        2.23      2.83 o 
   9   5   0        1.54       -0.79      2.77 o 
  10   5   0        8.53        9.59      7.56 o 
  11   5   0        9.13       16.62      7.87 o 
  12   5   0       17.56       20.34      8.38 o 
  13   5   0       18.46       22.68      9.16 o 
  14   5   0        6.64       -2.88      7.63 o 
  15   5   0       66.60       79.52     13.99 o 
   0   6   0     1105.15     1042.26     27.53 o 
   1   6   0     7798.68     8133.69    125.13 o 
   2   6   0     3603.26     3703.93     61.69 o 
   3   6   0      857.00      969.76     21.64 o 
   4   6   0      274.73      299.50     10.79 o 
   5   6   0       90.87      101.93      6.78 o 
   6   6   0      354.81      378.49     10.85 o 
   7   6   0       18.54       14.85      4.05 o 
   8   6   0       27.97       27.34      4.67 o 
   9   6   0        0.08        2.21      3.35 o 
  10   6   0       15.61       11.11      6.74 o 
  11   6   0        5.37        9.18      7.36 o 
  12   6   0        8.17       12.12      8.38 o 
  13   6   0       42.90       43.53     11.19 o 
  14   6   0      110.75      112.32     15.24 o 
   1   7   0     1404.90     1380.53     23.68 o 
   2   7   0     1246.05     1299.67     30.61 o 
   3   7   0       88.58      113.43      7.61 o 
   4   7   0       11.65       16.13      3.86 o 
   5   7   0       38.37       35.16      4.85 o 
   6   7   0      138.23      123.81      6.96 o 
   7   7   0       22.28       19.12      4.04 o 
   8   7   0        5.08        1.09      3.29 o 
   9   7   0       21.79       16.27      4.37 o 
  10   7   0      234.34      233.86     16.53 o 
  11   7   0       80.07       89.12     17.27 o 
  12   7   0       17.76       16.72      8.38 o 
  13   7   0        5.86        8.99      8.65 o 
  14   7   0        1.65       11.65      9.16 o 
   0   8   0      271.73      288.89     18.36 o 
   1   8   0     1386.39     1394.25     30.25 o 
   2   8   0      140.52      152.18     15.85 o 
   3   8   0       10.52       13.02      4.60 o 
   4   8   0       39.49       28.03      4.95 o 
   5   8   0       36.25       35.67      4.28 o 
   6   8   0        0.80       -0.93      3.04 o 
   7   8   0        9.97        0.58      3.54 o 
   8   8   0        7.79        8.77      4.80 o 
   9   8   0        0.20       -4.58      3.84 o 
  10   8   0       64.33       58.17     10.65 o 
  11   8   0      136.31      128.91     23.39 o 
  12   8   0        5.70       -3.01      7.07 o 
  13   8   0        8.89       14.14      9.32 o 
   1   9   0      529.40      585.13     18.15 o 
   2   9   0       16.13       13.94      6.00 o 
   3   9   0      194.31      183.40     10.66 o 
   4   9   0        7.58       15.01      4.90 o 
   5   9   0        1.92        2.04      3.08 o 
   6   9   0        0.21        1.19      3.40 o 
   7   9   0        0.18       -3.96      3.60 o 
   8   9   0        8.97       19.17      4.57 o 
   9   9   0      148.11      130.06      9.05 o 
  10   9   0      146.93      160.40     15.51 o 
  11   9   0       29.31       37.75     10.42 o 
  12   9   0        7.95        8.72      8.99 o 
   0  10   0     3895.73     3893.96    122.27 o 
   1  10   0      429.91      426.30     16.20 o 
   2  10   0      314.06      261.27     19.67 o 
   3  10   0      208.67      204.80     11.91 o 
   4  10   0       38.42       35.25      8.48 o 
   5  10   0       37.38       32.96      8.55 o 
   6  10   0        1.94       -0.14      3.63 o 
   7  10   0      117.28      125.24      8.98 o 
   8  10   0      146.73      152.84     13.50 o 
   9  10   0       33.66       29.30      6.26 o 
  10  10   0      101.16      124.23     18.35 o 
  11  10   0       18.22       17.63      9.16 o 
   1  11   0        3.96        3.82      6.56 o 
   2  11   0       27.51       21.36      6.33 o 
   3  11   0      114.24      102.48     13.98 o 
   4  11   0       52.05       45.98      7.46 o 
   5  11   0       80.26       84.49      8.18 o 
   6  11   0        0.63        4.15      4.36 o 
   7  11   0       67.71       73.54      9.14 o 
   8  11   0        2.33        3.34      4.94 o 
   9  11   0       28.75       19.30      8.61 o 
  10  11   0        1.53        1.08      7.12 o 
   0  12   0      261.33      222.41     24.47 o 
   1  12   0       23.55       21.63     10.79 o 
   2  12   0        5.76        8.72      5.53 o 
   3  12   0      117.84      133.35     11.46 o 
   4  12   0       15.81        1.50      7.28 o 
   5  12   0        1.27       -2.97      4.36 o 
   6  12   0       91.82       97.33      9.04 o 
   7  12   0      117.40      121.30      9.78 o 
   8  12   0        1.63        0.57      7.17 o 
   9  12   0        2.35        8.99      8.14 o 
   1  13   0        1.25        6.84      7.12 o 
   2  13   0       91.62       89.87     22.31 o 
   3  13   0       65.58       76.98      9.90 o 
   4  13   0       15.19       14.75      5.13 o 
   5  13   0       18.04       30.32      6.74 o 
   6  13   0        9.01        4.48      5.51 o 
   7  13   0        0.53       -6.33      7.79 o 
   0  14   0        2.66        0.00     10.07 o 
   1  14   0        3.87       -1.69      7.36 o 
   2  14   0        0.75       -9.35      6.61 o 
   3  14   0        0.52       -8.59      5.95 o 
   4  14   0        0.28       -0.65      5.38 o 
 -15   0   1       94.31      102.19     20.87 o 
 -13   0   1      251.56      223.13     23.75 o 
 -11   0   1      159.24      145.38     17.99 o 
  -9   0   1      173.54      204.79     14.04 o 
  -7   0   1        8.67       15.39      3.45 o 
  -5   0   1       25.86       31.06      3.79 o 
  -3   0   1      493.61      464.11     11.70 o 
  -1   0   1     2193.18     2131.39     55.52 o 
   3   0   1    87448.25    94831.45   2096.61 o 
   5   0   1     5551.60     5453.07    101.18 o 
   7   0   1      961.54     1094.45     28.84 o 
   9   0   1      580.48      623.02     31.69 o 
  11   0   1       10.27        6.48      7.92 o 
  13   0   1        0.33        2.88      9.35 o 
  15   0   1       38.68       39.58     15.11 o 
 -16   1   1       15.31       18.71     10.18 o 
 -15   1   1        4.64       -1.49     10.79 o 
 -14   1   1       76.49       57.58     11.19 o 
 -13   1   1       34.79       39.54      9.40 o 
 -12   1   1       46.94       65.36     10.65 o 
 -11   1   1        3.86        4.63      7.92 o 
 -10   1   1       14.32       13.61      5.83 o 
  -9   1   1       17.12       22.27      3.50 o 
  -8   1   1      557.38      518.22     11.74 o 
  -7   1   1      437.87      415.18      9.98 o 
  -6   1   1      256.89      252.67      6.97 o 
  -5   1   1     1078.92     1066.28     17.30 o 
  -4   1   1      762.35      754.88     12.64 o 
  -3   1   1      588.81      547.87     10.52 o 
  -2   1   1      266.99      256.90      8.65 o 
  -1   1   1      196.58      219.05      7.57 o 
   0   1   1        7.69       10.41      3.96 o 
   1   1   1      159.44      162.12      6.48 o 
   2   1   1      688.54      672.76     10.33 o 
   3   1   1     5459.09     5296.12     68.57 o 
   4   1   1     2244.47     2178.40     35.53 o 
   5   1   1       14.01       21.53      2.22 o 
   6   1   1     2670.18     2595.98     36.82 o 
   7   1   1       47.56       56.42      3.32 o 
   8   1   1     1751.00     1797.79     33.15 o 
   9   1   1       34.49       50.71      8.64 o 
  10   1   1      574.50      592.64     23.17 o 
  11   1   1        2.25       -7.08      4.81 o 
  12   1   1       13.35        9.28      7.07 o 
  13   1   1        1.34       -2.49      8.99 o 
  14   1   1        9.08        5.94      7.87 o 
  15   1   1        2.31       -7.68      7.58 o 
 -16   2   1        2.15       -2.52      7.63 o 
 -15   2   1       64.44       76.91     13.20 o 
 -14   2   1        0.09        6.84      7.63 o 
 -13   2   1       55.51       51.53     10.02 o 
 -12   2   1      183.03      185.22     17.63 o 
 -11   2   1       93.79       92.21     10.93 o 
 -10   2   1      138.69      138.87      9.66 o 
  -9   2   1       14.93        9.99      4.28 o 
  -8   2   1      246.93      283.15      8.38 o 
  -7   2   1     3963.38     3941.90     55.23 o 
  -6   2   1      732.64      724.54     15.40 o 
  -5   2   1       49.11       48.34      3.23 o 
  -4   2   1       11.19        8.18      1.99 o 
  -3   2   1      374.54      361.43      8.57 o 
  -2   2   1        0.27        6.76      2.28 o 
  -1   2   1     3422.98     3283.17     61.53 o 
   0   2   1     2674.26     2629.55     40.70 o 
   1   2   1    10243.45    10093.78    147.94 o 
   2   2   1     1030.93      970.59     32.90 o 
   3   2   1     5097.26     4894.89     64.43 o 
   4   2   1     1520.08     1502.97     19.77 o 
   5   2   1      197.67      229.12      6.16 o 
   6   2   1       36.63       42.86      3.04 o 
   7   2   1      166.01      166.34      5.88 o 
   8   2   1       68.34       60.52      5.53 o 
   9   2   1       79.69       57.54     11.87 o 
  10   2   1       19.27       18.35      6.61 o 
  11   2   1        5.06        5.09      6.34 o 
  12   2   1       55.51       35.57      9.71 o 
  13   2   1        9.88        2.72      6.85 o 
  14   2   1        0.18        1.51      7.36 o 
  15   2   1        4.35       10.90      8.81 o 
 -15   3   1       39.50       69.75     13.11 o 
 -14   3   1        0.81        7.43      7.87 o 
 -13   3   1      295.55      295.72     34.19 o 
 -12   3   1      212.53      212.04     26.99 o 
 -11   3   1       31.69       47.63      9.35 o 
 -10   3   1       16.16       21.90      4.85 o 
  -9   3   1      222.56      240.93     14.29 o 
  -8   3   1      255.32      251.14      8.32 o 
  -7   3   1        0.22        0.03      2.07 o 
  -6   3   1      916.69      939.94     17.20 o 
  -5   3   1      145.30      136.42      6.16 o 
  -4   3   1     1025.19      945.25     18.60 o 
  -3   3   1     4040.20     3861.92     51.76 o 
  -2   3   1     6915.02     6971.83    104.63 o 
  -1   3   1     2766.09     2662.20     52.00 o 
   0   3   1    30143.03    30741.95    445.08 o 
   1   3   1     1440.16     1401.96     24.38 o 
   2   3   1     1505.60     1468.80     25.62 o 
   3   3   1     2379.74     2246.09     45.60 o 
   4   3   1        9.99        7.85      1.70 o 
   5   3   1       30.45       38.64      3.33 o 
   6   3   1      824.34      819.32     15.23 o 
   7   3   1        5.69       10.48      2.58 o 
   8   3   1      283.24      313.20      9.46 o 
   9   3   1      140.92      155.06     11.95 o 
  10   3   1      143.35      147.24     24.47 o 
  11   3   1     1270.14     1355.21     60.91 o 
  12   3   1        1.59       -6.84      7.56 o 
  13   3   1        7.96        9.35      7.63 o 
  14   3   1       62.00       54.13     11.44 o 
  15   3   1        0.67       -8.66     15.11 o 
 -15   4   1       10.26       -2.42      8.38 o 
 -14   4   1      194.21      201.75     18.30 o 
 -13   4   1       12.36       15.74     26.62 o 
 -12   4   1        8.54        2.21      6.56 o 
 -11   4   1      236.87      236.98     16.29 o 
 -10   4   1      152.22      139.86      8.98 o 
  -9   4   1       49.00       40.01      4.62 o 
  -8   4   1      436.54      423.22     11.34 o 
  -7   4   1        8.57        5.60      2.55 o 
  -6   4   1      101.73       96.44      6.28 o 
  -5   4   1     1122.95     1151.69     23.03 o 
  -4   4   1       88.09       77.10      4.20 o 
  -3   4   1       19.87       27.09      2.84 o 
  -2   4   1     1706.55     1661.33     29.51 o 
  -1   4   1     2612.75     2627.82     43.15 o 
   0   4   1    14767.45    14803.64    188.91 o 
   1   4   1     4345.61     4332.88     67.97 o 
   2   4   1      314.61      297.38     10.00 o 
   3   4   1     1942.47     1884.66     33.12 o 
   4   4   1     2032.47     2006.16     51.46 o 
   5   4   1      776.85      794.55     13.52 o 
   6   4   1      338.19      372.14      8.55 o 
   7   4   1     1150.17     1113.73     20.36 o 
   8   4   1      113.33      110.04      5.96 o 
   9   4   1        2.47        2.13      3.74 o 
  10   4   1       25.74       13.18      6.34 o 
  11   4   1      278.26      313.33     18.57 o 
  12   4   1       28.81       41.12     15.47 o 
  13   4   1       40.64       22.33      8.89 o 
  14   4   1       27.48       23.48     11.87 o 
  15   4   1        1.91        0.86      8.81 o 
 -15   5   1        0.82      -11.05      7.36 o 
 -14   5   1       51.79       50.35     11.44 o 
 -13   5   1      337.49      373.07     22.38 o 
 -12   5   1        0.03       -5.79      6.34 o 
 -11   5   1      612.09      676.16     27.24 o 
 -10   5   1        5.38        2.03      4.00 o 
  -9   5   1      108.23       99.75      9.45 o 
  -8   5   1       99.94      101.12      6.36 o 
  -7   5   1      513.31      505.42     12.94 o 
  -6   5   1      131.15      183.82      8.25 o 
  -5   5   1     2183.25     2315.96     35.31 o 
  -4   5   1      174.01      190.77      7.17 o 
  -3   5   1     2551.43     2613.76     45.00 o 
  -2   5   1      163.37      169.44     12.66 o 
  -1   5   1     7139.76     7210.00    110.49 o 
   0   5   1      358.22      332.91      9.09 o 
   1   5   1     1883.02     1876.03     28.70 o 
   2   5   1       65.09       72.01      5.25 o 
   3   5   1     1649.93     1625.17     30.57 o 
   4   5   1      138.67      126.06      7.49 o 
   5   5   1      187.16      151.04      6.37 o 
   6   5   1      255.53      260.17      9.55 o 
   7   5   1      275.37      268.58      8.98 o 
   8   5   1      217.90      209.99     10.65 o 
   9   5   1       62.10       58.60      6.43 o 
  10   5   1       81.51      103.91     15.11 o 
  11   5   1      125.49      121.09     28.79 o 
  12   5   1        4.27       -3.83      8.27 o 
  13   5   1        1.09       -0.21      6.85 o 
  14   5   1        1.32        2.95      8.09 o 
 -14   6   1      140.17      146.23     17.30 o 
 -13   6   1      429.61      445.10     24.68 o 
 -12   6   1       15.42        3.60      7.07 o 
 -11   6   1        9.46       18.85      7.87 o 
 -10   6   1       29.64       28.29      5.92 o 
  -9   6   1        0.02       -0.78      3.02 o 
  -8   6   1        4.23        5.86      3.21 o 
  -7   6   1       52.04       49.55      5.82 o 
  -6   6   1       24.88       37.71      4.29 o 
  -5   6   1       42.33       44.09      4.49 o 
  -4   6   1     1001.08     1040.08     19.82 o 
  -3   6   1        6.23        6.98      3.03 o 
  -2   6   1      519.32      600.31     15.64 o 
  -1   6   1      419.48      372.17     11.63 o 
   0   6   1     1230.36     1267.87     21.50 o 
   1   6   1     1643.94     1673.60     26.99 o 
   2   6   1     3392.92     3505.96     59.15 o 
   3   6   1       93.10      106.17     12.81 o 
   4   6   1      372.80      374.63     12.19 o 
   5   6   1       17.37       21.33      3.86 o 
   6   6   1       64.26       72.69      5.17 o 
   7   6   1      524.44      531.33     14.13 o 
   8   6   1      130.12      118.10      7.02 o 
   9   6   1      118.56      107.26      8.47 o 
  10   6   1       13.59        9.33      6.85 o 
  11   6   1        4.56       10.70      7.87 o 
  12   6   1       34.78       28.45      9.40 o 
  13   6   1        2.92       -5.04      7.12 o 
  14   6   1       18.45       23.90     10.79 o 
 -14   7   1       91.55      128.96     23.75 o 
 -13   7   1      105.13      103.87     14.25 o 
 -12   7   1       50.85       75.56     12.21 o 
 -11   7   1      119.18      129.55     13.99 o 
 -10   7   1       28.26       25.93      7.98 o 
  -9   7   1       27.46       35.18      5.28 o 
  -8   7   1      193.35      198.70     10.49 o 
  -7   7   1      286.26      316.78     12.30 o 
  -6   7   1        0.06        0.81      2.74 o 
  -5   7   1        5.61        7.63      3.14 o 
  -4   7   1      246.96      218.70      8.70 o 
  -3   7   1       97.30      111.85     13.50 o 
  -2   7   1       88.07       72.61      6.33 o 
  -1   7   1      419.01      418.20     31.45 o 
   0   7   1     1058.07     1020.46     22.53 o 
   1   7   1       81.78      111.55      5.64 o 
   2   7   1       31.95       24.71      4.53 o 
   3   7   1      629.20      594.05     16.64 o 
   4   7   1       45.09       37.64      5.08 o 
   5   7   1       97.27       95.65      7.31 o 
   6   7   1       79.38       83.79      9.34 o 
   7   7   1      177.51      186.21     10.12 o 
   8   7   1       63.78       67.90      6.17 o 
   9   7   1      342.55      342.35     14.19 o 
  10   7   1      239.65      245.75     17.55 o 
  11   7   1      269.47      278.45     25.55 o 
  12   7   1        4.17        9.38      8.09 o 
  13   7   1        3.73       -2.01      7.58 o 
 -13   8   1       20.59       12.70      8.60 o 
 -12   8   1       99.04       96.39     13.48 o 
 -11   8   1      198.62      205.65     16.77 o 
 -10   8   1       40.51       25.21      6.31 o 
  -9   8   1       37.34       40.68      5.84 o 
  -8   8   1      457.32      465.18     16.30 o 
  -7   8   1      156.82      188.42      9.17 o 
  -6   8   1        0.20       -2.06      2.96 o 
  -5   8   1      326.96      304.06     10.71 o 
  -4   8   1      400.71      421.71     11.26 o 
  -3   8   1        9.96        7.70      3.69 o 
  -2   8   1      237.34      239.59     10.76 o 
  -1   8   1       21.82       20.35      4.38 o 
   0   8   1      514.43      522.42     16.18 o 
   1   8   1      127.35      132.66      9.04 o 
   2   8   1      577.79      637.17     14.95 o 
   3   8   1      293.05      268.09     11.62 o 
   4   8   1       40.90       57.86      6.65 o 
   5   8   1      419.51      389.91     14.12 o 
   6   8   1       26.12       18.72      4.20 o 
   7   8   1       56.65       57.18      5.90 o 
   8   8   1       28.37       26.22      4.40 o 
   9   8   1        0.90       -4.89      5.97 o 
  10   8   1       45.36       65.24     17.63 o 
  11   8   1        2.48        6.50      9.71 o 
  12   8   1       22.53        9.22      9.71 o 
  13   8   1        1.23       -2.52      7.63 o 
 -12   9   1        3.63       -5.38      6.52 o 
 -11   9   1        2.16        2.27      6.85 o 
 -10   9   1       23.32       16.99      6.02 o 
  -9   9   1        6.50        7.85      4.61 o 
  -8   9   1       26.85       18.18      5.70 o 
  -7   9   1       50.75       58.19      8.00 o 
  -6   9   1       71.77       67.35      6.55 o 
  -5   9   1       72.89       70.66      6.53 o 
  -4   9   1      386.93      384.38     14.77 o 
  -3   9   1       91.86       87.59      7.98 o 
  -2   9   1      152.78      162.88      9.92 o 
  -1   9   1      131.22      119.50      8.96 o 
   0   9   1      591.14      603.29     22.92 o 
   1   9   1      255.79      285.28     12.60 o 
   2   9   1      222.12      236.26     12.69 o 
   3   9   1       37.50       32.91      6.23 o 
   4   9   1        0.04       -4.57      4.13 o 
   5   9   1       49.10       42.25      7.51 o 
   6   9   1      230.85      212.39     10.80 o 
   7   9   1       15.53       11.57      4.08 o 
   8   9   1       10.24       -1.65      3.55 o 
   9   9   1       47.25       44.63      7.70 o 
  10   9   1        4.03        2.80      6.85 o 
  11   9   1        0.94        5.19      8.09 o 
  12   9   1        3.73       -0.36      7.63 o 
 -11  10   1        9.64       15.35      8.38 o 
 -10  10   1        0.21        0.79      5.37 o 
  -9  10   1      247.81      243.94     16.47 o 
  -8  10   1       36.88       33.79      6.99 o 
  -7  10   1      131.65      130.51      9.08 o 
  -6  10   1        0.16        3.13      3.97 o 
  -5  10   1       24.62       12.84      4.36 o 
  -4  10   1       13.03        8.96      3.87 o 
  -3  10   1       62.60       69.15      7.98 o 
  -2  10   1      313.00      304.91     15.35 o 
  -1  10   1     1134.02     1183.26     29.37 o 
   0  10   1       78.35       98.37     14.03 o 
   1  10   1      370.21      333.20     14.38 o 
   2  10   1      909.06      891.97     50.10 o 
   3  10   1       33.19       33.40      6.31 o 
   4  10   1      101.23       80.26      8.42 o 
   5  10   1      203.52      175.14     11.46 o 
   6  10   1        9.64        5.55      4.20 o 
   7  10   1       39.03       35.61      5.74 o 
   8  10   1      148.53      145.83      9.61 o 
   9  10   1       12.40        6.59      5.79 o 
  10  10   1       18.00       13.67      7.63 o 
  11  10   1       13.82       18.41      8.60 o 
 -10  11   1        6.36        1.20      6.23 o 
  -9  11   1       15.28       14.96      6.48 o 
  -8  11   1        7.36        8.18      5.60 o 
  -7  11   1       50.40       57.27      7.17 o 
  -6  11   1        0.08        8.36      4.58 o 
  -5  11   1       29.48       19.81      5.32 o 
  -4  11   1       29.16       19.86      5.02 o 
  -3  11   1       15.04        8.79      7.50 o 
  -2  11   1      105.44      110.90     10.07 o 
  -1  11   1        2.66        1.27     10.43 o 
   0  11   1     1647.08     1593.94     74.99 o 
   1  11   1       88.80       85.40      9.19 o 
   2  11   1        6.70        8.84      5.37 o 
   3  11   1       29.38       17.25      5.67 o 
   4  11   1      203.20      211.20     16.04 o 
   5  11   1        0.70       -4.43      4.80 o 
   6  11   1       44.02       43.57      6.37 o 
   7  11   1        1.21       -3.54      4.27 o 
   8  11   1       32.16       38.29      6.75 o 
   9  11   1        0.00        5.67      6.20 o 
  10  11   1        0.45        4.08      8.38 o 
  -9  12   1       17.46        1.54      7.65 o 
  -8  12   1       93.00      103.56     11.35 o 
  -7  12   1        3.57        6.89      5.66 o 
  -6  12   1       10.13        1.74      4.67 o 
  -5  12   1       46.03       39.76      7.06 o 
  -4  12   1       52.55       49.25      6.98 o 
  -3  12   1       44.99       43.63      8.03 o 
  -2  12   1       54.31       58.05      8.44 o 
  -1  12   1       13.73       18.68      7.36 o 
   0  12   1       45.83       45.35      9.67 o 
   1  12   1       18.67       17.37     14.75 o 
   2  12   1       18.02       18.34      6.20 o 
   3  12   1       70.68       60.76      8.86 o 
   4  12   1        0.28       -1.75      5.08 o 
   5  12   1        0.71        1.82      4.19 o 
   6  12   1       10.04        9.20      5.14 o 
   7  12   1        5.21        9.25      5.10 o 
   8  12   1        1.21        1.27      5.21 o 
   9  12   1        2.75       -0.72      6.23 o 
  -7  13   1       15.15        5.78      6.33 o 
  -6  13   1        9.71        5.59      5.53 o 
  -5  13   1       21.74       16.25      5.99 o 
  -4  13   1       37.56       24.06      6.40 o 
  -3  13   1       24.67       19.44      5.29 o 
  -2  13   1       16.77       22.48      9.35 o 
  -1  13   1       16.98       25.02      8.60 o 
   0  13   1      456.07      431.26     23.42 o 
   1  13   1      153.73      146.48     16.02 o 
   2  13   1        0.49       -4.21      5.22 o 
   3  13   1       26.50       33.00      7.73 o 
   4  13   1       71.01       68.22     14.89 o 
   5  13   1       16.38       18.04      5.47 o 
   6  13   1       23.59       13.81      5.97 o 
   7  13   1        2.19       -2.02      5.48 o 
  -4  14   1        8.01       15.92      8.67 o 
  -3  14   1       14.51       29.58      7.98 o 
  -2  14   1       11.94       11.64      8.29 o 
  -1  14   1        1.31        9.40      7.87 o 
   0  14   1       32.92       12.25      8.38 o 
   1  14   1        0.10       -5.76      6.74 o 
   2  14   1       18.89       13.76     10.79 o 
   3  14   1       31.29       26.88      8.25 o 
   4  14   1        1.14        3.97      6.56 o 
 -16   0   2       12.39       16.55     12.95 o 
 -14   0   2        0.21       -3.60     10.07 o 
 -12   0   2      928.72      905.59     45.39 o 
 -10   0   2      177.92      199.84     11.57 o 
  -8   0   2     1004.61     1024.50     26.59 o 
  -6   0   2     5425.94     5404.88    102.59 o 
  -4   0   2     1361.77     1216.77     26.58 o 
  -2   0   2        8.10        7.92      2.16 o 
   0   0   2    14675.36    13894.62    348.90 o 
   2   0   2     9742.33     9537.45    243.93 o 
   4   0   2    35494.09    37656.95    950.50 o 
   6   0   2      122.65      107.32      5.15 o 
   8   0   2     1005.67     1055.35     42.53 o 
  10   0   2       22.91       27.34     10.07 o 
  12   0   2       41.95       16.55     10.79 o 
  14   0   2       13.57       13.67     12.23 o 
 -16   1   2       11.64       15.48      8.89 o 
 -15   1   2        5.81        5.94      7.87 o 
 -14   1   2        0.05        2.88      7.20 o 
 -13   1   2      126.26      148.42     14.76 o 
 -12   1   2       81.56       84.41     11.44 o 
 -11   1   2       23.10       31.32      7.63 o 
 -10   1   2       16.60       21.27      8.21 o 
  -9   1   2      289.61      303.46      9.35 o 
  -8   1   2        1.66       -0.47      2.39 o 
  -7   1   2      177.93      190.04      6.66 o 
  -6   1   2      504.37      516.75     11.10 o 
  -5   1   2        2.72        3.26      1.68 o 
  -4   1   2     1973.28     1777.79     25.89 o 
  -3   1   2       42.09       33.92      3.42 o 
  -2   1   2     2004.11     1821.56     35.53 o 
  -1   1   2     7769.56     7589.04    136.21 o 
   0   1   2       57.86       72.30      4.32 o 
   1   1   2    12700.59    10974.95    191.88 o 
   2   1   2     3006.12     2942.60     38.79 o 
   3   1   2    46774.05    50706.70    637.40 o 
   4   1   2     8815.96     8410.88    108.04 o 
   5   1   2     2836.88     2992.63     40.87 o 
   6   1   2     1716.28     1851.71     27.04 o 
   7   1   2      285.49      303.75      7.19 o 
   8   1   2      207.92      205.40      8.01 o 
   9   1   2      408.80      405.76     18.33 o 
  10   1   2       23.28       39.95      8.63 o 
  11   1   2       83.55       88.88     11.19 o 
  12   1   2       22.54        8.35      8.99 o 
  13   1   2       87.39       61.55     10.93 o 
  14   1   2        0.10       -1.34     11.87 o 
  15   1   2        0.56        1.61      8.38 o 
 -16   2   2        2.71        9.19     11.15 o 
 -15   2   2        9.36        7.20      7.95 o 
 -14   2   2       72.77       53.50     10.65 o 
 -13   2   2       63.41       67.47     21.59 o 
 -12   2   2       16.34       11.57     13.67 o 
 -11   2   2        0.06       -2.40      5.32 o 
 -10   2   2      107.92      102.31      6.21 o 
  -9   2   2      102.59      107.60      6.02 o 
  -8   2   2      944.24      902.25     20.29 o 
  -7   2   2      106.88      113.80      6.44 o 
  -6   2   2     1885.07     1794.53     27.76 o 
  -5   2   2     1846.16     1703.53     26.09 o 
  -4   2   2       55.28       53.66      3.58 o 
  -3   2   2       37.36       49.91      5.54 o 
  -2   2   2      755.36      828.52     19.14 o 
  -1   2   2    21237.54    21484.64    307.22 o 
   0   2   2       15.90       21.94      2.18 o 
   1   2   2     3649.41     3493.29     53.58 o 
   2   2   2     1298.95     1199.88     20.71 o 
   3   2   2    12512.03    12783.17    162.39 o 
   4   2   2     3185.41     3028.65     36.60 o 
   5   2   2     1071.93     1097.52     17.63 o 
   6   2   2     5307.31     5199.58     69.73 o 
   7   2   2       82.08      110.41      4.97 o 
   8   2   2       45.41       45.31      3.53 o 
   9   2   2       27.50       20.67      6.22 o 
  10   2   2      131.14      119.68     11.70 o 
  11   2   2      155.62      171.84     14.50 o 
  12   2   2       94.78       91.60     12.46 o 
  13   2   2        9.18       10.56      7.87 o 
  14   2   2        5.65       12.23      8.14 o 
  15   2   2        2.88       -4.20      7.78 o 
 -15   3   2       42.63       60.76     13.31 o 
 -14   3   2      147.23      181.07     16.77 o 
 -13   3   2       48.42       67.88     14.75 o 
 -12   3   2      120.70      121.94     12.91 o 
 -11   3   2        0.37        3.86      5.53 o 
 -10   3   2      247.09      254.97      9.41 o 
  -9   3   2       36.96       38.27      4.34 o 
  -8   3   2      433.24      438.08     12.99 o 
  -7   3   2       17.58       22.13      3.23 o 
  -6   3   2      782.60      800.05     15.44 o 
  -5   3   2     1039.13     1031.66     20.53 o 
  -4   3   2      763.04      754.22     17.99 o 
  -3   3   2     1236.56     1156.61     26.06 o 
  -2   3   2     4492.31     4314.59     66.01 o 
  -1   3   2     6972.97     6762.15     77.93 o 
   0   3   2      170.56      171.65      4.90 o 
   1   3   2     1194.53     1305.62     22.96 o 
   2   3   2     2126.60     2101.29     34.87 o 
   3   3   2     2057.64     2064.49     42.70 o 
   4   3   2     1054.16     1075.95     17.86 o 
   5   3   2        2.04        2.33      1.62 o 
   6   3   2       54.11       65.01      3.94 o 
   7   3   2        0.23        4.77      2.80 o 
   8   3   2       68.69       67.30      4.35 o 
   9   3   2        1.49        7.10     10.43 o 
  10   3   2       37.70       26.15      7.36 o 
  11   3   2      163.22      177.17     24.47 o 
  12   3   2       15.50       16.41      7.87 o 
  13   3   2       27.59       13.91     15.83 o 
  14   3   2        3.60       -3.62      8.27 o 
  15   3   2        0.06        1.69      7.78 o 
 -15   4   2       10.73        6.29     16.91 o 
 -14   4   2      296.43      323.18     22.67 o 
 -13   4   2      226.17      208.82     17.28 o 
 -12   4   2        7.16        7.92      7.12 o 
 -11   4   2       84.90      102.95     11.67 o 
 -10   4   2      116.63      127.48     10.36 o 
  -9   4   2      148.02      148.76      7.37 o 
  -8   4   2      267.27      260.23      8.84 o 
  -7   4   2        4.50        2.69      2.48 o 
  -6   4   2      551.71      579.27     14.79 o 
  -5   4   2      394.86      399.82     11.50 o 
  -4   4   2        4.45        2.67      2.42 o 
  -3   4   2      165.73      157.81      6.75 o 
  -2   4   2        2.16       -1.86      1.51 o 
  -1   4   2      196.68      226.01      5.42 o 
   0   4   2     3419.51     3321.86     46.18 o 
   1   4   2      406.19      382.05      8.69 o 
   2   4   2      469.97      448.55     11.63 o 
   3   4   2     3362.64     3356.89     54.32 o 
   4   4   2     1054.66     1059.14     27.77 o 
   5   4   2     1610.23     1618.79     26.00 o 
   6   4   2       61.07       67.25      3.88 o 
   7   4   2       51.08       48.48      4.19 o 
   8   4   2        0.59       -0.58      2.40 o 
   9   4   2      126.75      113.63     14.39 o 
  10   4   2      372.36      398.19     19.59 o 
  11   4   2     1273.32     1352.45     41.53 o 
  12   4   2      106.46      105.06     14.75 o 
  13   4   2        2.82       -7.89      6.22 o 
  14   4   2       52.50       38.98     15.11 o 
  15   4   2        2.60        0.00      8.65 o 
 -15   5   2       27.86       34.18     11.19 o 
 -14   5   2       79.92       93.02     20.15 o 
 -13   5   2      119.29      159.05     15.97 o 
 -12   5   2        4.69        8.63      7.12 o 
 -11   5   2       46.70       46.80      9.40 o 
 -10   5   2       14.58       15.91      4.34 o 
  -9   5   2      140.75      136.22      9.66 o 
  -8   5   2        0.36        0.36      2.69 o 
  -7   5   2       34.61       46.37      5.37 o 
  -6   5   2     1326.69     1303.28     26.78 o 
  -5   5   2      270.02      270.00      9.69 o 
  -4   5   2      586.10      601.40     13.05 o 
  -3   5   2      262.06      273.24     15.07 o 
  -2   5   2       53.22       57.52      6.09 o 
  -1   5   2        1.44        3.45      1.87 o 
   0   5   2       25.03       11.57      2.32 o 
   1   5   2     2895.60     3005.53     43.30 o 
   2   5   2     2998.68     3196.93     53.28 o 
   3   5   2      197.38      208.24      8.17 o 
   4   5   2      377.10      394.98     11.86 o 
   5   5   2      364.90      405.18     15.17 o 
   6   5   2       67.27       80.08      4.54 o 
   7   5   2        6.20        6.73      2.49 o 
   8   5   2       88.31      102.02      6.06 o 
   9   5   2        1.93       -4.68      4.58 o 
  10   5   2       39.40       52.36     10.07 o 
  11   5   2      111.02      121.02     13.48 o 
  12   5   2       15.22       23.89      8.89 o 
  13   5   2        2.23       -2.75      7.36 o 
  14   5   2        0.01       -6.53      7.36 o 
 -14   6   2      109.37       96.81     14.50 o 
 -13   6   2       84.20       81.32     13.23 o 
 -12   6   2      436.95      471.26     23.67 o 
 -11   6   2      781.14      822.61     35.29 o 
 -10   6   2      405.76      418.34     13.28 o 
  -9   6   2       17.44       20.22      4.38 o 
  -8   6   2       77.94       83.21      7.02 o 
  -7   6   2      357.87      341.92     16.48 o 
  -6   6   2       69.70       74.83      6.33 o 
  -5   6   2      364.74      409.92     11.22 o 
  -4   6   2      299.41      314.90      9.44 o 
  -3   6   2        8.76       11.03      3.88 o 
  -2   6   2       31.13       38.77      3.81 o 
  -1   6   2      275.21      259.95      8.55 o 
   0   6   2      711.25      715.20     14.30 o 
   1   6   2     2635.33     2817.58     41.85 o 
   2   6   2      587.88      681.60     16.13 o 
   3   6   2     3683.21     3805.17     63.46 o 
   4   6   2       86.73      109.05      7.04 o 
   5   6   2     3013.29     3003.97     58.57 o 
   6   6   2      660.66      661.34     13.45 o 
   7   6   2       26.36       31.13      3.70 o 
   8   6   2      216.98      229.49      9.04 o 
   9   6   2       80.31       89.47     11.16 o 
  10   6   2      497.13      528.75     23.91 o 
  11   6   2      844.03      936.89     34.11 o 
  12   6   2       36.99       37.28     11.51 o 
  13   6   2       36.19       43.62     11.19 o 
  14   6   2        5.07       -5.13      7.58 o 
 -14   7   2       15.77        6.28     10.07 o 
 -13   7   2       34.92       36.50     10.69 o 
 -12   7   2        0.90        3.70      7.26 o 
 -11   7   2      397.22      411.71     32.04 o 
 -10   7   2        4.75        2.87      4.17 o 
  -9   7   2        2.38       -3.25      3.14 o 
  -8   7   2        5.13        5.52      4.15 o 
  -7   7   2        0.04        3.84      3.74 o 
  -6   7   2      206.94      213.72      8.63 o 
  -5   7   2      149.32      169.33      7.90 o 
  -4   7   2       16.24       12.34      3.32 o 
  -3   7   2      187.51      202.92      7.37 o 
  -2   7   2       14.57       17.70      4.14 o 
  -1   7   2       39.91       41.83      6.13 o 
   0   7   2      321.36      342.44     14.96 o 
   1   7   2      687.90      694.85     15.09 o 
   2   7   2     3420.69     3450.16     50.93 o 
   3   7   2        0.13        1.75      3.03 o 
   4   7   2     1514.30     1501.97     31.36 o 
   5   7   2      197.51      196.01     15.04 o 
   6   7   2      176.23      181.91      9.91 o 
   7   7   2       63.67       69.76      5.29 o 
   8   7   2      352.15      353.73     15.96 o 
   9   7   2       18.72        7.31      6.56 o 
  10   7   2        5.15        6.12      7.12 o 
  11   7   2       24.95       12.23      8.14 o 
  12   7   2       14.67       16.48      8.38 o 
  13   7   2       27.20       38.28     10.35 o 
 -13   8   2       53.69       41.91     19.43 o 
 -12   8   2        5.64       10.33      7.78 o 
 -11   8   2       56.85       61.96     11.19 o 
 -10   8   2      120.87      116.61      8.60 o 
  -9   8   2      171.09      162.83     14.80 o 
  -8   8   2        3.99        1.78      4.38 o 
  -7   8   2      282.96      282.00     14.12 o 
  -6   8   2       32.81       34.93      4.82 o 
  -5   8   2      420.54      421.05     12.51 o 
  -4   8   2      129.68      132.91      8.31 o 
  -3   8   2        4.69        3.28      3.39 o 
  -2   8   2       50.23       53.52      6.20 o 
  -1   8   2      619.50      622.73     17.56 o 
   0   8   2       66.37       75.78     12.84 o 
   1   8   2       25.96       29.95      4.08 o 
   2   8   2        6.95       13.82      3.47 o 
   3   8   2        8.58        4.94      3.07 o 
   4   8   2        3.32       -0.24      3.32 o 
   5   8   2       96.38       76.23      7.39 o 
   6   8   2        5.49        9.06      4.23 o 
   7   8   2      261.09      259.94      9.40 o 
   8   8   2        0.04        5.55      3.45 o 
   9   8   2       48.23       55.20     10.14 o 
  10   8   2        0.36       -9.71      6.48 o 
  11   8   2       58.18       34.18      9.67 o 
  12   8   2        1.65       -7.67      7.36 o 
  13   8   2        2.95        1.23      8.89 o 
 -12   9   2       23.86       18.11     11.15 o 
 -11   9   2        3.35       -6.85      5.83 o 
 -10   9   2       67.87       70.34     10.80 o 
  -9   9   2        0.72        3.04      4.95 o 
  -8   9   2        0.03        0.24      4.57 o 
  -7   9   2      122.06       98.37      8.98 o 
  -6   9   2        5.77        1.73      3.65 o 
  -5   9   2      156.10      171.81      9.16 o 
  -4   9   2        3.71       -1.51      3.32 o 
  -3   9   2        6.02        9.49      4.28 o 
  -2   9   2       79.43      124.68      9.07 o 
  -1   9   2      615.40      593.67     18.10 o 
   0   9   2       94.15      106.17      8.84 o 
   1   9   2       75.12       74.41      7.90 o 
   2   9   2      191.61      171.08     10.39 o 
   3   9   2       50.44       45.44      6.64 o 
   4   9   2      130.75      127.63      8.31 o 
   5   9   2        0.83        3.53      4.20 o 
   6   9   2       21.61       10.40      7.39 o 
   7   9   2       57.64       72.38      7.06 o 
   8   9   2       11.37        8.17      3.96 o 
   9   9   2        0.10       10.67      7.26 o 
  10   9   2       37.46       54.37     10.93 o 
  11   9   2       46.64       61.81     30.22 o 
  12   9   2        0.27      -12.78     11.51 o 
 -11  10   2        0.93        8.75      8.09 o 
 -10  10   2        0.44       -0.20      5.10 o 
  -9  10   2       37.60       40.64      7.70 o 
  -8  10   2        0.06       -3.66      4.90 o 
  -7  10   2       62.72       52.57      6.62 o 
  -6  10   2       38.35       33.87      6.44 o 
  -5  10   2      153.63      130.14      8.79 o 
  -4  10   2      107.63      112.28      8.22 o 
  -3  10   2        3.67        2.89      3.55 o 
  -2  10   2      344.67      351.84     14.80 o 
  -1  10   2        0.01       -4.06      6.34 o 
   0  10   2       69.88       74.55     10.42 o 
   1  10   2      184.07      188.22     11.62 o 
   2  10   2       79.98       62.43      7.75 o 
   3  10   2        0.47       -3.60      3.74 o 
   4  10   2        5.48       10.86      4.70 o 
   5  10   2        0.96       -0.09      4.28 o 
   6  10   2        4.18       -0.38      3.63 o 
   7  10   2        3.14       -1.20      3.93 o 
   8  10   2      206.78      184.42      9.36 o 
   9  10   2       35.40       28.06      9.16 o 
  10  10   2        0.39        6.48      7.63 o 
  11  10   2        4.60       13.34      8.89 o 
 -10  11   2       11.39       15.23      6.67 o 
  -9  11   2       32.43       33.95      7.73 o 
  -8  11   2       12.40       26.23      6.86 o 
  -7  11   2       36.46       29.68      6.18 o 
  -6  11   2       48.39       52.10      8.00 o 
  -5  11   2       17.13        5.19      7.89 o 
  -4  11   2      438.77      428.47     17.90 o 
  -3  11   2      207.92      190.71      9.79 o 
  -2  11   2        7.55        9.34      5.37 o 
  -1  11   2      142.50      157.49     20.87 o 
   0  11   2        0.01        0.34      5.83 o 
   1  11   2       66.82       61.90      8.54 o 
   2  11   2        2.55       -1.92      4.57 o 
   3  11   2      468.60      419.08     17.31 o 
   4  11   2       50.53       62.14      8.42 o 
   5  11   2       17.12       20.62      6.08 o 
   6  11   2       35.73       28.94      5.19 o 
   7  11   2       83.94       84.12     10.70 o 
   8  11   2        9.15       15.27      5.55 o 
   9  11   2        8.91       12.12      8.09 o 
  10  11   2        9.42       -4.86      7.36 o 
  -9  12   2        2.48       -0.44      6.06 o 
  -8  12   2       82.19       92.96     10.92 o 
  -7  12   2        0.99        8.60      5.19 o 
  -6  12   2       22.79       15.55      5.92 o 
  -5  12   2      166.64      172.18     17.71 o 
  -4  12   2        0.02       -6.31      4.20 o 
  -3  12   2      170.86      156.03     10.60 o 
  -2  12   2       18.85       23.22      8.38 o 
  -1  12   2        0.26        2.88      7.12 o 
   0  12   2        2.10        8.54      7.36 o 
   1  12   2      238.95      228.80     17.79 o 
   2  12   2      212.51      217.43     15.45 o 
   3  12   2       31.46       17.97      6.36 o 
   4  12   2       32.58       18.36      6.50 o 
   5  12   2      167.06      141.82     21.36 o 
   6  12   2       43.62       23.63      8.66 o 
   7  12   2       17.25       16.62      6.02 o 
   8  12   2        2.68        4.92      6.20 o 
  -7  13   2       20.87       28.82      8.12 o 
  -6  13   2        2.37       -1.16      6.06 o 
  -5  13   2        9.58       -0.45      5.82 o 
  -4  13   2       10.85       18.08      6.73 o 
  -3  13   2        5.09       -1.20      5.60 o 
  -2  13   2       66.93       62.58      8.02 o 
  -1  13   2       12.23        8.05      9.71 o 
   0  13   2       18.75        7.47     14.75 o 
   1  13   2       48.43       37.36      9.83 o 
   2  13   2       34.82       16.84      6.62 o 
   3  13   2       57.99       49.93      9.00 o 
   4  13   2       32.70       38.83      9.32 o 
   5  13   2        0.24        1.23      5.79 o 
   6  13   2       29.05       38.05      9.35 o 
   7  13   2        5.65       10.21      5.99 o 
  -4  14   2       17.88        5.63      6.75 o 
  -3  14   2       12.44       13.49      7.39 o 
  -2  14   2        0.27        0.59      6.48 o 
  -1  14   2       90.07       70.86     12.97 o 
   0  14   2        2.91        9.05      8.38 o 
   1  14   2        0.10        1.22     12.59 o 
   2  14   2        1.32       -0.05      7.26 o 
   3  14   2       33.61       26.84      8.12 o 
   4  14   2        2.31       -2.26      6.33 o 
 -15   0   3        0.20        0.00     10.79 o 
 -13   0   3        5.06      -10.07      7.20 o 
 -11   0   3      819.58      825.95     36.38 o 
  -9   0   3     1632.09     1649.02     39.69 o 
  -7   0   3     2392.06     2381.49     50.84 o 
  -5   0   3        0.73       -1.80      2.04 o 
  -3   0   3    57286.96    55395.54   1753.02 o 
  -1   0   3     4198.78     3878.70    101.33 o 
   1   0   3     1754.15     1511.14     29.76 o 
   3   0   3    20189.69    20715.59    526.30 o 
   5   0   3      689.06      593.97     25.23 o 
   7   0   3     1253.97     1176.49     44.72 o 
   9   0   3      227.73      242.58     19.43 o 
  11   0   3      410.60      388.77     28.08 o 
  13   0   3       65.45       69.08     16.55 o 
  15   0   3        1.86        2.16     12.23 o 
 -16   1   3       13.85       13.90     11.51 o 
 -15   1   3       14.55        9.29     12.59 o 
 -14   1   3        5.86        4.41      7.58 o 
 -13   1   3        2.43        1.27      6.34 o 
 -12   1   3      247.81      253.75     20.87 o 
 -11   1   3      120.47      135.66      8.21 o 
 -10   1   3        5.56        8.76      3.29 o 
  -9   1   3       44.77       55.43      7.17 o 
  -8   1   3        6.84        5.93      2.77 o 
  -7   1   3        7.68        2.66      2.18 o 
  -6   1   3     1084.15     1093.65     18.71 o 
  -5   1   3       13.50       24.54      5.09 o 
  -4   1   3      839.46      804.03     13.88 o 
  -3   1   3     1428.51     1405.36     29.43 o 
  -2   1   3    13400.88    13174.90    235.16 o 
  -1   1   3     2896.89     2851.88     44.23 o 
   0   1   3        5.15        1.11      1.35 o 
   2   1   3        2.90        0.99      1.06 o 
   3   1   3     3630.38     3528.02     46.84 o 
   4   1   3     6256.22     6184.79     64.51 o 
   5   1   3      412.25      404.69      9.36 o 
   6   1   3      692.32      613.61     13.19 o 
   7   1   3     1040.61      986.20     19.60 o 
   8   1   3        0.08        0.51      4.13 o 
   9   1   3        0.03        4.54      4.81 o 
  10   1   3      398.41      384.83     18.58 o 
  11   1   3       36.33       33.73      8.38 o 
  12   1   3       43.20       34.44      8.89 o 
  13   1   3       10.93        5.04      7.12 o 
  14   1   3       16.45        5.19      8.09 o 
  15   1   3       10.06        7.62      8.60 o 
 -16   2   3        2.70        7.12     11.87 o 
 -15   2   3        6.67        7.20      8.14 o 
 -14   2   3       77.31       84.25     12.72 o 
 -13   2   3        5.80       10.26      6.85 o 
 -12   2   3        0.48        1.05      8.99 o 
 -11   2   3      111.26      116.40      8.78 o 
 -10   2   3      124.63      128.14      6.95 o 
  -9   2   3      651.49      649.91     14.89 o 
  -8   2   3       43.40       50.29      4.38 o 
  -7   2   3       72.33       71.45      4.53 o 
  -6   2   3      680.10      716.00     14.12 o 
  -5   2   3      297.21      300.89      8.86 o 
  -4   2   3     1338.19     1299.50     79.65 o 
  -3   2   3      533.88      449.69     10.11 o 
  -2   2   3      500.90      488.54     10.68 o 
  -1   2   3    19251.37    18782.23    237.57 o 
   0   2   3     5567.77     5693.02     65.84 o 
   1   2   3     7804.54     7266.79    361.48 o 
   2   2   3      968.59      917.11     12.82 o 
   3   2   3       44.30       43.65      3.01 o 
   4   2   3       87.05       79.98      3.51 o 
   5   2   3     1742.86     1794.62     23.10 o 
   6   2   3     2709.22     2814.66     39.71 o 
   7   2   3     1400.09     1304.11     20.89 o 
   8   2   3      511.05      537.15     20.62 o 
   9   2   3       59.14       82.61      9.91 o 
  10   2   3        1.87        2.69      5.83 o 
  11   2   3      520.36      507.54     23.16 o 
  12   2   3       61.16       60.49     10.42 o 
  13   2   3        0.38        3.16      7.07 o 
  14   2   3       42.18       24.31      9.71 o 
  15   2   3       70.36       71.27     13.71 o 
 -16   3   3       30.50       25.78     12.59 o 
 -15   3   3       22.02       12.75     10.79 o 
 -14   3   3      145.67      169.29     16.28 o 
 -13   3   3      161.69      169.65     15.78 o 
 -12   3   3       46.25       44.95      9.40 o 
 -11   3   3       87.43      117.04      8.98 o 
 -10   3   3      140.58      153.44      9.66 o 
  -9   3   3      630.02      669.58     23.02 o 
  -8   3   3       95.30      109.28      6.01 o 
  -7   3   3     1086.22     1089.38     20.05 o 
  -6   3   3      103.76       94.90      5.82 o 
  -5   3   3     1642.70     1660.54     29.89 o 
  -4   3   3      110.88       75.60     16.55 o 
  -3   3   3     2459.87     2317.75     38.35 o 
  -2   3   3     1980.65     1880.71     27.23 o 
  -1   3   3     8780.67     8422.03     96.99 o 
   0   3   3     6086.33     5912.59     69.22 o 
   1   3   3     2647.10     2687.06     37.76 o 
   2   3   3     2134.16     2060.13     42.21 o 
   3   3   3     1296.18     1346.58     20.99 o 
   4   3   3      556.25      552.33     10.98 o 
   5   3   3      121.13      118.37      4.83 o 
   6   3   3     1172.49     1216.79     17.62 o 
   7   3   3       17.06       12.36      2.61 o 
   8   3   3      171.78      165.47     11.95 o 
   9   3   3       66.28       66.08      9.12 o 
  10   3   3      327.46      344.47     18.33 o 
  11   3   3      512.64      505.67     23.40 o 
  12   3   3        2.50       10.77      7.36 o 
  13   3   3       16.62       22.08      8.81 o 
  14   3   3        0.57       -2.76      7.87 o 
  15   3   3        9.66       10.66     12.23 o 
 -15   4   3       13.49       16.90      9.32 o 
 -14   4   3      126.13      117.09     14.65 o 
 -13   4   3       13.07        9.42     12.95 o 
 -12   4   3      186.83      201.43     15.98 o 
 -11   4   3      119.85      127.97     11.74 o 
 -10   4   3       72.62       83.04      6.45 o 
  -9   4   3        8.92        8.83      3.74 o 
  -8   4   3       45.18       42.69      4.67 o 
  -7   4   3     2094.64     2122.52     38.77 o 
  -6   4   3     4861.92     5014.09     79.85 o 
  -5   4   3       89.55      101.21      6.85 o 
  -4   4   3      154.18      121.53      7.63 o 
  -3   4   3      283.27      313.55      7.96 o 
  -2   4   3        2.35        7.57      1.98 o 
  -1   4   3      281.85      274.83      5.72 o 
   0   4   3      343.59      309.48      7.80 o 
   1   4   3      482.05      458.92     10.08 o 
   2   4   3      949.50      924.63     19.00 o 
   3   4   3      903.88      893.50     23.10 o 
   4   4   3      160.25      166.44      5.96 o 
   5   4   3      484.40      495.57     11.12 o 
   6   4   3        2.81        7.08      2.14 o 
   7   4   3      247.46      224.53      7.56 o 
   8   4   3      345.04      333.83     16.27 o 
   9   4   3       22.30       22.20      6.85 o 
  10   4   3      240.32      255.47     20.51 o 
  11   4   3      238.68      234.13     17.04 o 
  12   4   3       67.23       71.27     11.95 o 
  13   4   3       76.92       69.42     12.46 o 
  14   4   3        0.74        2.61     15.83 o 
 -15   5   3       34.46       24.89      9.91 o 
 -14   5   3       33.15       44.53     12.59 o 
 -13   5   3       17.00        8.28      7.63 o 
 -12   5   3       22.01       25.23      8.09 o 
 -11   5   3        6.07        6.24      5.54 o 
 -10   5   3      185.71      190.11      9.15 o 
  -9   5   3      118.75      130.74      9.97 o 
  -8   5   3       12.80        4.44      3.43 o 
  -7   5   3       15.59       13.25      3.86 o 
  -6   5   3      169.93      206.31      9.00 o 
  -5   5   3      369.96      400.26     12.04 o 
  -4   5   3      785.03      815.81     18.84 o 
  -3   5   3     1763.96     1706.58     27.25 o 
  -2   5   3     1081.21     1048.53     16.12 o 
  -1   5   3      390.79      384.26      6.96 o 
   0   5   3        6.00       16.48      2.68 o 
   1   5   3     1606.20     1647.38     26.35 o 
   2   5   3       20.19       27.56      3.29 o 
   3   5   3     1228.19     1362.56     28.14 o 
   4   5   3       10.74        9.61      6.67 o 
   5   5   3     1497.87     1501.82     25.37 o 
   6   5   3      296.62      294.42      7.16 o 
   7   5   3       10.37        9.13      2.77 o 
   8   5   3      103.70       90.85     10.14 o 
   9   5   3      263.92      256.80     16.26 o 
  10   5   3       46.53       35.77     12.23 o 
  11   5   3      496.47      512.72     60.48 o 
  12   5   3      106.22      107.05     34.54 o 
  13   5   3       15.31       30.94      9.67 o 
  14   5   3       11.35       12.78      8.99 o 
 -14   6   3      126.65      126.74     15.97 o 
 -13   6   3      161.24      184.96     17.28 o 
 -12   6   3       44.59       43.22     15.47 o 
 -11   6   3      511.77      532.08     18.69 o 
 -10   6   3       10.58       14.47      4.47 o 
  -9   6   3        1.66        5.32      3.78 o 
  -8   6   3      286.11      279.98     11.49 o 
  -7   6   3       24.03       19.17      4.33 o 
  -6   6   3      800.90      831.33     20.52 o 
  -5   6   3      104.93      104.64      6.92 o 
  -4   6   3      347.05      362.30     12.06 o 
  -3   6   3        0.88        4.40      2.48 o 
  -2   6   3      196.95      196.77      7.53 o 
  -1   6   3     2089.71     2146.45     29.66 o 
   0   6   3      119.02      123.00      5.83 o 
   1   6   3      100.05      115.24      5.78 o 
   2   6   3      719.91      761.49     15.73 o 
   3   6   3       49.91       53.12      5.37 o 
   4   6   3       35.39       51.98      6.07 o 
   5   6   3      430.45      406.20     22.56 o 
   6   6   3      106.15      122.78      6.67 o 
   7   6   3        4.63        3.68      2.65 o 
   8   6   3      457.20      467.80     12.96 o 
   9   6   3       78.80       75.30     23.39 o 
  10   6   3      204.32      190.33     15.52 o 
  11   6   3       97.50      100.16     13.23 o 
  12   6   3       31.98       47.66     10.65 o 
  13   6   3        0.06        3.20      7.87 o 
  14   6   3        0.01        4.95     12.95 o 
 -14   7   3       98.26      115.49     15.68 o 
 -13   7   3      170.22      175.24     17.04 o 
 -12   7   3       78.04       75.24     11.70 o 
 -11   7   3        4.49       13.05      6.02 o 
 -10   7   3      196.22      184.47      9.91 o 
  -9   7   3       10.21        8.99      5.17 o 
  -8   7   3      368.04      373.25     13.99 o 
  -7   7   3        6.36        5.86      3.86 o 
  -6   7   3      190.06      185.72     12.05 o 
  -5   7   3        0.13        0.70      2.68 o 
  -4   7   3       38.36       52.03      5.95 o 
  -3   7   3      147.77      169.00     14.19 o 
  -2   7   3     1388.80     1369.49     19.67 o 
  -1   7   3       19.59       28.18      3.56 o 
   0   7   3      382.26      355.12     10.04 o 
   1   7   3      284.22      296.37      9.30 o 
   2   7   3       93.80       92.86      5.77 o 
   3   7   3      153.12      167.31      7.41 o 
   4   7   3      656.87      719.65     21.57 o 
   5   7   3      267.21      284.42     11.54 o 
   6   7   3       53.40       50.28      5.14 o 
   7   7   3       53.99       65.43      5.25 o 
   8   7   3      145.35      141.48      8.08 o 
   9   7   3      256.04      275.42     17.51 o 
  10   7   3        0.05        0.92      6.22 o 
  11   7   3      306.78      354.93     21.12 o 
  12   7   3       92.78      102.95     14.25 o 
  13   7   3        2.49        1.44      7.63 o 
 -13   8   3       11.51       10.55      8.38 o 
 -12   8   3       47.47       55.79     10.93 o 
 -11   8   3       95.90      113.23     10.55 o 
 -10   8   3      296.15      318.36     12.99 o 
  -9   8   3        0.24       -0.85      4.38 o 
  -8   8   3      133.89      160.00     10.39 o 
  -7   8   3      178.94      161.38     10.24 o 
  -6   8   3       35.96       39.50      6.29 o 
  -5   8   3        4.16        5.01      3.21 o 
  -4   8   3      143.85      154.09      9.54 o 
  -3   8   3        7.70        5.79      3.21 o 
  -2   8   3       92.08      105.17      6.85 o 
  -1   8   3       61.21       49.08      6.31 o 
   0   8   3       42.22       47.44      5.30 o 
   1   8   3        0.27        0.46      2.68 o 
   2   8   3       71.08       84.32      6.07 o 
   3   8   3       55.68       58.31      7.37 o 
   4   8   3      212.10      233.74     13.67 o 
   5   8   3      405.55      390.58     14.36 o 
   6   8   3       72.63       81.14      7.67 o 
   7   8   3        7.98        3.61      3.18 o 
   8   8   3      117.67      106.96      8.00 o 
   9   8   3        0.51       -0.72      5.60 o 
  10   8   3       39.59       28.78      9.16 o 
  11   8   3        0.06       -9.03      6.74 o 
  12   8   3       68.50       82.88     13.71 o 
 -12   9   3        1.04       10.07      8.14 o 
 -11   9   3       32.69       31.17      9.89 o 
 -10   9   3      195.83      207.72     11.37 o 
  -9   9   3       23.74       36.38      6.92 o 
  -8   9   3      312.86      323.87     21.87 o 
  -7   9   3        2.95        3.97      7.04 o 
  -6   9   3        1.92        1.75      3.65 o 
  -5   9   3       42.25       47.50      6.02 o 
  -4   9   3        1.16        0.13      2.98 o 
  -3   9   3      302.03      309.91     13.70 o 
  -2   9   3       38.75       30.99      4.39 o 
  -1   9   3      443.48      459.05     19.86 o 
   0   9   3       21.14       24.43      5.22 o 
   1   9   3      384.87      384.51     14.66 o 
   2   9   3      167.77      160.70     10.24 o 
   3   9   3        7.43        5.31      3.50 o 
   4   9   3        0.82        0.59      3.37 o 
   5   9   3       10.90       11.05      4.83 o 
   6   9   3      545.52      520.57     17.92 o 
   7   9   3        3.01        5.58      3.80 o 
   8   9   3       65.53       59.83      6.96 o 
   9   9   3        4.14        6.81      7.07 o 
  10   9   3        0.57       -6.99      6.34 o 
  11   9   3        3.11        3.24      7.12 o 
  12   9   3        0.52        2.96      8.60 o 
 -11  10   3       70.13       77.19     18.10 o 
 -10  10   3      126.44      118.45     13.98 o 
  -9  10   3        5.35        4.98      5.79 o 
  -8  10   3       32.83       35.68      7.04 o 
  -7  10   3      363.28      383.36     18.08 o 
  -6  10   3      244.23      209.47     10.61 o 
  -5  10   3       41.24       39.58      5.77 o 
  -4  10   3      262.27      254.32     13.30 o 
  -3  10   3      951.03      979.02     26.75 o 
  -2  10   3        0.02        1.82      4.36 o 
  -1  10   3      128.15      133.72     14.03 o 
   0  10   3      338.24      340.74     14.82 o 
   1  10   3       76.79       70.57     10.70 o 
   2  10   3       52.13       68.05     10.78 o 
   3  10   3        3.26        6.48      4.70 o 
   4  10   3        3.17        6.45      4.63 o 
   5  10   3       61.17       51.81      7.61 o 
   6  10   3       29.44       22.35      5.98 o 
   7  10   3       20.01       24.25      5.48 o 
   8  10   3        2.26        1.25      4.38 o 
   9  10   3       15.07       11.76     11.51 o 
  10  10   3        0.16       -6.92      6.56 o 
  11  10   3        1.75        0.00     10.07 o 
 -10  11   3       42.26       44.00      8.65 o 
  -9  11   3       16.12       19.05      8.05 o 
  -8  11   3       32.91       28.91      7.15 o 
  -7  11   3        4.98        4.17      5.79 o 
  -6  11   3        4.45        7.99      5.50 o 
  -5  11   3      150.38      135.68      9.43 o 
  -4  11   3      294.12      281.09     15.10 o 
  -3  11   3       35.68       23.05      9.24 o 
  -2  11   3      212.97      226.91     12.05 o 
  -1  11   3       80.82       95.00     31.30 o 
   0  11   3       33.30       31.74      8.09 o 
   1  11   3       75.62       69.33      8.71 o 
   2  11   3      119.88      121.52     10.64 o 
   3  11   3       32.12       22.93      8.63 o 
   4  11   3      209.92      203.40     12.99 o 
   5  11   3       26.04       21.54      6.36 o 
   6  11   3      167.31      152.56     11.88 o 
   7  11   3       12.66        5.89      4.85 o 
   8  11   3       14.45       21.96      6.12 o 
   9  11   3       17.68       17.31      8.89 o 
  -9  12   3        0.57       -1.36      7.36 o 
  -8  12   3       99.87      125.10     30.58 o 
  -7  12   3       23.60        9.96      7.87 o 
  -6  12   3       49.93       71.87      9.65 o 
  -5  12   3        7.48        4.36      5.60 o 
  -4  12   3       27.55       16.24      6.44 o 
  -3  12   3       25.26        9.60      9.10 o 
  -2  12   3       12.15       15.14      6.06 o 
  -1  12   3      220.15      203.60     16.77 o 
   0  12   3      274.94      228.95     17.81 o 
   1  12   3      196.91      192.05     13.38 o 
   2  12   3       19.63       28.61      7.04 o 
   3  12   3      102.12       98.76     10.32 o 
   4  12   3       91.88       78.46     10.17 o 
   5  12   3       64.24       65.90      9.50 o 
   6  12   3        0.57       -2.61      5.25 o 
   7  12   3       12.66       14.36      5.70 o 
   8  12   3        1.96        5.74      5.64 o 
  -7  13   3        8.92       17.64      8.81 o 
  -6  13   3       11.57       11.59      6.86 o 
  -5  13   3        0.19        6.60      6.36 o 
  -4  13   3        9.74       15.77      6.62 o 
  -3  13   3        1.91        4.67      6.02 o 
  -2  13   3       18.11       21.70      6.67 o 
  -1  13   3        2.24        4.55      5.02 o 
   0  13   3       24.61       25.15     13.67 o 
   1  13   3       52.93       52.75     11.15 o 
   2  13   3       52.21       33.77      7.83 o 
   3  13   3        1.31        0.00      5.47 o 
   4  13   3      141.88      136.50     12.67 o 
   5  13   3        7.20       13.99      6.62 o 
   6  13   3       24.03       25.50      6.17 o 
  -4  14   3       14.75       13.73      7.45 o 
  -3  14   3       17.98        8.57      7.27 o 
  -2  14   3       31.44       37.41     12.21 o 
  -1  14   3        4.38        8.75      6.63 o 
   0  14   3        2.52        0.66      5.21 o 
   1  14   3        3.11        3.09      7.87 o 
   2  14   3       50.00       25.74      9.83 o 
   3  14   3        5.31       12.81      6.78 o 
 -16   0   4       17.43       20.15     13.67 o 
 -14   0   4        7.84       14.39     11.51 o 
 -12   0   4        1.79        5.04      8.63 o 
 -10   0   4     1153.54     1175.95     42.89 o 
  -8   0   4     1941.82     1821.55     42.30 o 
  -6   0   4     6898.20     7119.22    133.73 o 
  -4   0   4     1794.47     1765.58     37.11 o 
  -2   0   4    74797.98    72510.36   1829.93 o 
   0   0   4    54549.54    59506.34   2026.08 o 
   2   0   4     2525.59     2565.13     40.60 o 
   4   0   4     3467.43     3432.03     96.63 o 
   6   0   4    12674.24    13137.85    344.22 o 
   8   0   4      270.67      255.56     19.44 o 
  10   0   4      423.73      426.23     28.08 o 
  12   0   4        1.32        5.76     10.07 o 
  14   0   4       31.35       28.06     14.39 o 
 -16   1   4        2.45       -5.04      8.14 o 
 -15   1   4        0.25        0.27      6.85 o 
 -14   1   4        0.14       -8.92      7.20 o 
 -13   1   4       70.95       72.93     26.27 o 
 -12   1   4      150.25      124.88     12.72 o 
 -11   1   4      128.31      154.50     10.60 o 
 -10   1   4      498.83      501.58     13.48 o 
  -9   1   4      586.85      600.01     14.35 o 
  -8   1   4     1605.62     1578.57     26.68 o 
  -7   1   4      582.25      657.11     13.93 o 
  -6   1   4     2043.49     1984.41     30.44 o 
  -5   1   4     1508.87     1564.30     24.59 o 
  -4   1   4      408.06      420.04     22.70 o 
  -3   1   4    39757.75    39933.01    577.18 o 
  -2   1   4       22.40       29.11      2.91 o 
  -1   1   4     7573.73     7314.60     84.74 o 
   0   1   4     2895.82     2780.19     33.79 o 
   1   1   4      785.01      736.91     10.74 o 
   2   1   4     2150.27     1957.36     22.64 o 
   3   1   4       71.37       70.42      2.82 o 
   4   1   4     5776.64     5924.42     77.48 o 
   5   1   4     2758.81     2917.26     60.94 o 
   6   1   4     2270.92     2154.67     48.82 o 
   7   1   4     1850.44     1865.60     45.85 o 
   8   1   4      103.80      104.72     10.18 o 
   9   1   4       68.25       45.79      8.38 o 
  10   1   4        0.56        8.63      6.61 o 
  11   1   4      186.66      171.49     14.76 o 
  12   1   4        0.07       -6.13      5.32 o 
  13   1   4        3.95       -5.28      6.74 o 
  14   1   4       15.91       12.05      8.81 o 
  15   1   4       10.73        2.11      7.92 o 
 -16   2   4        0.02       -1.57      9.35 o 
 -15   2   4       24.15       32.38     10.18 o 
 -14   2   4       54.33       44.18     10.14 o 
 -13   2   4        0.07        1.65     10.43 o 
 -12   2   4       41.92       39.59      8.65 o 
 -11   2   4      227.17      229.60     12.88 o 
 -10   2   4      335.79      351.33     11.43 o 
  -9   2   4        9.28       17.74      3.76 o 
  -8   2   4       98.21      112.01      8.03 o 
  -7   2   4       78.65       84.39      5.45 o 
  -6   2   4     1117.54     1129.78     19.82 o 
  -5   2   4      273.25      260.05     15.42 o 
  -4   2   4      554.77      554.89     12.60 o 
  -3   2   4     1129.32     1135.59     20.67 o 
  -2   2   4      637.37      661.99     13.88 o 
  -1   2   4     1362.21     1167.17     18.27 o 
   0   2   4     4588.71     4181.35     49.95 o 
   1   2   4     6282.49     6216.65     94.97 o 
   2   2   4       10.28       20.95      1.74 o 
   3   2   4        0.07       -0.01      1.44 o 
   4   2   4     2000.30     2047.97     25.72 o 
   5   2   4      373.36      364.82      6.58 o 
   6   2   4     3926.28     3835.57     68.65 o 
   7   2   4      977.81      919.23     22.64 o 
   8   2   4       15.25       12.73      5.83 o 
   9   2   4      192.87      225.52     14.76 o 
  10   2   4      771.67      760.83     37.82 o 
  11   2   4      131.04      102.19     12.21 o 
  12   2   4        1.01        0.61      6.85 o 
  13   2   4       84.58       93.36     13.23 o 
  14   2   4       70.96       59.27     12.18 o 
  15   2   4        0.00        6.46      9.32 o 
 -16   3   4        0.28       13.22      9.51 o 
 -15   3   4       41.62       49.46     11.44 o 
 -14   3   4      116.25      118.47     14.50 o 
 -13   3   4       88.42      100.09     12.91 o 
 -12   3   4       76.68       68.13     10.18 o 
 -11   3   4      118.38      133.93      7.94 o 
 -10   3   4        0.33       -0.83      3.11 o 
  -9   3   4       30.35       32.26      4.49 o 
  -8   3   4      100.87      103.76      6.01 o 
  -7   3   4       72.38       81.61      5.28 o 
  -6   3   4      968.19      957.31     32.52 o 
  -5   3   4      568.65      595.43     23.78 o 
  -4   3   4        0.19        0.39      2.64 o 
  -3   3   4     4327.94     3995.93     62.68 o 
  -2   3   4       20.85       19.15      2.85 o 
  -1   3   4        5.28        3.06      1.97 o 
   0   3   4     7031.75     6571.64     76.78 o 
   1   3   4      238.24      233.13      5.64 o 
   2   3   4     1488.92     1387.39     47.34 o 
   3   3   4     1796.33     1777.52     23.62 o 
   4   3   4        6.13        7.03      1.78 o 
   5   3   4      543.63      555.65     11.54 o 
   6   3   4     1582.58     1592.21     22.02 o 
   7   3   4     2132.12     2175.58     39.18 o 
   8   3   4      783.68      721.39     64.84 o 
   9   3   4      389.67      385.27     18.31 o 
  10   3   4        5.04        2.04      6.04 o 
  11   3   4       28.79       16.19      7.63 o 
  12   3   4       54.00       37.00     10.43 o 
  13   3   4        1.62       -3.28      6.85 o 
  14   3   4        4.81        7.92      8.14 o 
 -15   4   4       13.75       24.07     10.02 o 
 -14   4   4        0.45       -8.98      6.22 o 
 -13   4   4        0.43       -1.78      8.63 o 
 -12   4   4       20.08       44.58     18.71 o 
 -11   4   4       10.52        9.19      4.04 o 
 -10   4   4       27.54       20.99      4.39 o 
  -9   4   4       66.75       69.49      5.77 o 
  -8   4   4       68.46       63.48      5.40 o 
  -7   4   4      126.84      120.06      7.04 o 
  -6   4   4       44.13       43.10      5.92 o 
  -5   4   4     1521.68     1466.49    101.89 o 
  -4   4   4     1942.52     2022.29     35.59 o 
  -3   4   4     4422.25     4433.85     69.87 o 
  -2   4   4     2608.54     2672.49     38.10 o 
  -1   4   4      915.43      925.92     13.07 o 
   0   4   4     3776.97     3916.28     48.24 o 
   1   4   4       36.47       32.29      2.80 o 
   2   4   4        0.22        3.02      2.05 o 
   3   4   4        3.90        1.62      1.62 o 
   4   4   4     1708.44     1755.76     27.44 o 
   5   4   4      738.45      785.90     15.19 o 
   6   4   4      144.46      140.94      5.85 o 
   7   4   4       51.67       58.42      3.70 o 
   8   4   4        0.40        0.11      4.81 o 
   9   4   4     1034.88     1013.72     41.08 o 
  10   4   4       30.25       43.15      8.81 o 
  11   4   4      122.28      109.68     33.82 o 
  12   4   4        2.41        9.07      9.71 o 
  13   4   4        3.77        0.44      7.87 o 
  14   4   4        0.05        8.99      8.14 o 
 -15   5   4        1.28       -1.68      7.58 o 
 -14   5   4       19.80       20.11      8.89 o 
 -13   5   4        0.00       -0.72      7.20 o 
 -12   5   4        1.46        0.29      6.22 o 
 -11   5   4      230.69      225.64     10.42 o 
 -10   5   4      273.04      291.28     10.93 o 
  -9   5   4       56.96       62.06      5.71 o 
  -8   5   4     1293.94     1329.71     28.43 o 
  -7   5   4      248.44      258.67     10.39 o 
  -6   5   4      410.58      375.50     15.01 o 
  -5   5   4      161.91      152.04     14.63 o 
  -4   5   4        0.25       -0.54      2.33 o 
  -3   5   4      152.59      159.93      7.09 o 
  -2   5   4     1648.54     1645.70     23.14 o 
  -1   5   4        2.33        0.98      1.60 o 
   0   5   4        7.08        4.82      2.04 o 
   1   5   4      705.43      688.62     14.22 o 
   2   5   4      161.41      198.05      7.00 o 
   3   5   4      144.39      138.40      4.99 o 
   4   5   4      189.49      197.32     10.62 o 
   5   5   4      276.51      307.30     10.05 o 
   6   5   4      490.31      484.42     11.91 o 
   7   5   4       17.00       22.49      4.34 o 
   8   5   4        2.02        0.47      5.01 o 
   9   5   4        1.86        4.82      5.70 o 
  10   5   4      610.68      656.92     56.17 o 
  11   5   4       25.98       38.14      9.16 o 
  12   5   4       21.75       17.63      8.65 o 
  13   5   4        1.20       -2.52      7.12 o 
  14   5   4       29.32       25.66     10.20 o 
 -14   6   4        1.35        2.06      7.58 o 
 -13   6   4        1.45        9.35      7.63 o 
 -12   6   4       34.30       46.20     22.31 o 
 -11   6   4       10.80        8.27      4.51 o 
 -10   6   4      576.75      568.85     16.06 o 
  -9   6   4        0.00       -4.66      3.11 o 
  -8   6   4      223.37      248.47     11.22 o 
  -7   6   4      213.39      207.92     10.11 o 
  -6   6   4      213.02      234.31     12.97 o 
  -5   6   4       87.58      107.45      7.04 o 
  -4   6   4       49.08       41.86      4.95 o 
  -3   6   4      908.03      955.14     18.51 o 
  -2   6   4      200.58      218.60      6.56 o 
  -1   6   4      655.13      645.37     12.58 o 
   0   6   4     2102.18     2061.56     26.67 o 
   1   6   4        0.36        2.08      2.32 o 
   2   6   4        0.40       -0.74      3.32 o 
   3   6   4      547.34      550.02     13.11 o 
   4   6   4      277.77      275.04     11.02 o 
   5   6   4      201.92      229.13     14.37 o 
   6   6   4        0.00       -2.13      2.74 o 
   7   6   4        0.00       -1.12      2.52 o 
   8   6   4      242.19      228.02     20.87 o 
   9   6   4      132.18      124.89     12.69 o 
  10   6   4       56.27       53.52      9.91 o 
  11   6   4       66.53       57.23     10.93 o 
  12   6   4       43.89       55.24     27.70 o 
  13   6   4        0.57       -6.03      7.92 o 
 -14   7   4       50.89       64.47     13.31 o 
 -13   7   4       37.55       38.57     23.03 o 
 -12   7   4      429.36      479.06     23.93 o 
 -11   7   4      444.55      463.64     20.47 o 
 -10   7   4      543.58      544.62     17.12 o 
  -9   7   4        0.00       -2.80      4.00 o 
  -8   7   4       61.38       64.36      8.07 o 
  -7   7   4     1029.33     1034.10     25.09 o 
  -6   7   4       65.86       81.70      9.40 o 
  -5   7   4        2.71       11.18      3.81 o 
  -4   7   4     1038.22      979.66     19.87 o 
  -3   7   4       84.68       77.70      5.55 o 
  -2   7   4     1200.77     1272.84     20.31 o 
  -1   7   4        2.14        1.90      2.38 o 
   0   7   4     1246.91     1231.95     22.89 o 
   1   7   4       16.36       12.04      3.58 o 
   2   7   4       43.44       54.74      6.13 o 
   3   7   4       39.03       44.04      4.85 o 
   4   7   4      908.37      909.26     19.35 o 
   5   7   4      358.02      384.28     11.71 o 
   6   7   4        4.59       -0.73      2.84 o 
   7   7   4      255.70      258.59      8.42 o 
   8   7   4      855.13      875.96     74.92 o 
   9   7   4        3.69       17.39      7.43 o 
  10   7   4       18.87       24.18      9.35 o 
  11   7   4        4.56        6.12      7.12 o 
  12   7   4       22.58       25.18      9.67 o 
  13   7   4        8.70        0.20     16.19 o 
 -13   8   4       33.21       30.94     10.18 o 
 -12   8   4       14.12       16.86      8.99 o 
 -11   8   4       55.34       60.13      9.97 o 
 -10   8   4      107.70       97.91     12.26 o 
  -9   8   4      493.40      504.38     17.71 o 
  -8   8   4       84.45       66.19      7.61 o 
  -7   8   4      146.39      130.75     12.67 o 
  -6   8   4       55.03       40.96      8.09 o 
  -5   8   4        0.40       -2.22      2.96 o 
  -4   8   4        2.46       -1.70      3.02 o 
  -3   8   4       38.51       44.51      5.04 o 
  -2   8   4      112.00      115.94      8.64 o 
  -1   8   4       11.71        5.82      2.81 o 
   0   8   4      108.15       95.93      6.28 o 
   1   8   4      327.48      314.02     10.24 o 
   2   8   4      215.50      217.13      8.98 o 
   3   8   4        0.19       -3.06      2.60 o 
   4   8   4        0.42        3.18      3.23 o 
   5   8   4       86.31       78.08      7.48 o 
   6   8   4       12.13        3.97      3.65 o 
   7   8   4      387.99      320.27     30.58 o 
   8   8   4       52.34       53.80     10.35 o 
   9   8   4        0.43        8.02      6.91 o 
  10   8   4        0.50       -4.43      6.34 o 
  11   8   4        2.28        6.48     10.07 o 
  12   8   4        0.81        0.58      9.71 o 
 -12   9   4       62.62       61.84     11.44 o 
 -11   9   4       65.04       46.72      7.09 o 
 -10   9   4       10.02       11.00      5.79 o 
  -9   9   4       22.48       22.40      6.33 o 
  -8   9   4        0.46        5.31      4.95 o 
  -7   9   4      366.63      377.80     21.24 o 
  -6   9   4        6.46        2.40      4.15 o 
  -5   9   4       54.50       63.95      6.71 o 
  -4   9   4       92.06      102.24      7.46 o 
  -3   9   4      742.52      741.27     30.46 o 
  -2   9   4      460.33      459.72     13.75 o 
  -1   9   4      130.31      123.08      8.07 o 
   0   9   4       23.16       20.10      5.37 o 
   1   9   4       91.40       79.44      7.87 o 
   2   9   4       26.10       18.74      4.20 o 
   3   9   4        4.12        6.47      3.47 o 
   4   9   4       13.55       21.20      4.44 o 
   5   9   4       23.97       39.49      5.53 o 
   6   9   4        0.26       -2.67      3.76 o 
   7   9   4        0.16       -2.65      3.83 o 
   8   9   4      106.65      114.75     12.69 o 
   9   9   4      149.19      171.43     21.23 o 
  10   9   4        5.77       10.89      7.78 o 
  11   9   4       19.28       25.90      9.67 o 
 -11  10   4      122.72      118.70     14.73 o 
 -10  10   4       19.41       17.42     12.01 o 
  -9  10   4      226.19      223.56     22.33 o 
  -8  10   4        2.51        7.12      5.79 o 
  -7  10   4        2.91        4.47      4.34 o 
  -6  10   4      217.09      196.38     21.74 o 
  -5  10   4       84.16       93.08      7.85 o 
  -4  10   4       63.27       69.54      7.14 o 
  -3  10   4      207.98      210.70     10.56 o 
  -2  10   4     1743.67     1822.16     39.66 o 
  -1  10   4      630.44      639.97     17.89 o 
   0  10   4      426.82      442.41     20.28 o 
   1  10   4      216.67      211.65     12.45 o 
   2  10   4       57.18       57.63      7.75 o 
   3  10   4       17.01       22.43      6.47 o 
   4  10   4       31.55       28.68      6.20 o 
   5  10   4        4.17        5.98      4.95 o 
   6  10   4       12.59        7.95      4.62 o 
   7  10   4      342.27      328.98      9.92 o 
   8  10   4        1.27        9.53      7.26 o 
   9  10   4        0.41       -2.04      6.34 o 
  10  10   4        0.40       -3.50      7.56 o 
 -10  11   4      117.70      119.29     15.11 o 
  -9  11   4       64.62       71.82     17.27 o 
  -8  11   4       59.71       58.72     12.95 o 
  -7  11   4       44.26       23.39      8.65 o 
  -6  11   4      381.30      428.19     22.38 o 
  -5  11   4      153.00      164.07     12.45 o 
  -4  11   4        3.58       12.28      5.74 o 
  -3  11   4      227.39      246.20     14.26 o 
  -2  11   4       22.02       30.11      7.04 o 
  -1  11   4        9.59        3.93      5.08 o 
   0  11   4        3.14        4.32      6.11 o 
   1  11   4      142.31      136.46     11.17 o 
   2  11   4        0.00       -0.84      4.53 o 
   3  11   4       42.92       41.43      7.33 o 
   4  11   4      207.53      192.35     12.71 o 
   5  11   4      179.86      147.12     11.48 o 
   6  11   4       40.07       36.99      7.46 o 
   7  11   4       19.89       14.14      5.11 o 
   8  11   4        5.33        3.70     11.87 o 
   9  11   4       14.45       10.79      8.14 o 
  -9  12   4       72.94       30.37     12.23 o 
  -8  12   4       15.99        5.40      8.14 o 
  -7  12   4       38.16       24.47      9.67 o 
  -6  12   4        5.75        1.82      9.71 o 
  -5  12   4        1.04        2.38      7.18 o 
  -4  12   4       15.21        5.37      5.25 o 
  -3  12   4       42.90       51.18     13.55 o 
  -2  12   4        3.09       -0.42      5.53 o 
  -1  12   4       20.66       19.19      6.65 o 
   0  12   4        5.25        2.87      4.56 o 
   1  12   4       14.70        6.94      5.64 o 
   2  12   4        0.50       -4.04      8.58 o 
   3  12   4       21.94       22.84      6.92 o 
   4  12   4        0.14       -0.48      5.35 o 
   5  12   4       22.12       12.36      6.75 o 
   6  12   4       70.89       85.31     10.27 o 
   7  12   4        1.55       -3.05      5.79 o 
   8  12   4        0.27        0.00     10.79 o 
  -7  13   4       11.90        8.90      8.89 o 
  -6  13   4       57.98       67.17     12.09 o 
  -5  13   4        0.01       -7.93      5.64 o 
  -4  13   4       28.68       21.28      7.81 o 
  -3  13   4       64.44       61.86      9.65 o 
  -2  13   4        9.01       13.57      6.78 o 
  -1  13   4        0.05       -1.83      5.47 o 
   0  13   4       50.10       64.20      9.25 o 
   1  13   4        0.28        1.39      5.06 o 
   2  13   4        9.22        7.46      6.44 o 
   3  13   4        2.63        6.97      6.50 o 
   4  13   4        3.47        0.45      5.67 o 
   5  13   4       32.20       42.93      8.60 o 
   6  13   4        1.50        4.55      6.36 o 
  -4  14   4        0.43       -0.42      7.02 o 
  -3  14   4        0.54       -1.12      6.20 o 
  -2  14   4       59.67       60.06      9.76 o 
  -1  14   4        0.05        0.23      6.20 o 
   0  14   4       32.87       30.47      8.12 o 
   1  14   4        0.41       -4.35      6.33 o 
   2  14   4        7.82       18.66      8.83 o 
   3  14   4       39.38       58.12     12.93 o 
 -15   0   5       41.44       42.46     15.83 o 
 -13   0   5      104.53       86.36     16.55 o 
 -11   0   5      696.29      728.21     24.82 o 
  -9   0   5       51.70       64.94      7.58 o 
  -7   0   5      452.57      472.77     17.65 o 
  -5   0   5     1721.97     1753.56     38.08 o 
  -3   0   5    49562.22    49534.81   1234.29 o 
  -1   0   5     3770.02     3958.18    108.89 o 
   1   0   5     1986.58     1922.11     31.48 o 
   3   0   5      386.16      410.83      9.61 o 
   5   0   5    12696.09    12573.99    328.50 o 
   7   0   5     1426.82     1253.80     47.61 o 
   9   0   5       22.48       20.87     10.07 o 
  11   0   5        6.68        7.92      8.63 o 
  13   0   5       78.30       87.79     18.71 o 
 -16   1   5        0.13        3.64     11.51 o 
 -15   1   5       14.82       19.58     14.03 o 
 -14   1   5        6.65       -7.92      6.11 o 
 -13   1   5        0.41      -13.52     10.43 o 
 -12   1   5      191.80      196.35     12.47 o 
 -11   1   5       68.54       83.28      6.84 o 
 -10   1   5       84.13       79.95      6.32 o 
  -9   1   5        0.83        1.99      2.84 o 
  -8   1   5      467.26      506.25     12.51 o 
  -7   1   5        4.66       10.72      2.68 o 
  -6   1   5        8.51        6.62      2.41 o 
  -5   1   5        3.80        2.61      2.80 o 
  -4   1   5     1727.61     1722.70     29.90 o 
  -3   1   5    19231.94    19091.02    278.29 o 
  -2   1   5      305.69      298.76      8.45 o 
  -1   1   5      140.24      159.73      4.35 o 
   0   1   5      990.55     1004.26     14.39 o 
   1   1   5       42.96       53.02      2.66 o 
   2   1   5       38.23       39.67      2.11 o 
   3   1   5       83.88       95.20      3.07 o 
   4   1   5      933.11      928.16     14.56 o 
   5   1   5      141.19      133.43      8.61 o 
   6   1   5       12.00       19.28      5.32 o 
   7   1   5     2468.21     2359.16     54.16 o 
   8   1   5       11.04        8.74      5.32 o 
   9   1   5      135.16      140.48     21.59 o 
  10   1   5      269.54      241.48     16.03 o 
  11   1   5       34.47       41.19      9.40 o 
  12   1   5       82.41       65.11     10.93 o 
  13   1   5        7.59        3.35      9.35 o 
  14   1   5        6.70        5.28      8.09 o 
 -16   2   5        2.46        5.61      8.89 o 
 -15   2   5        4.55        5.58      8.09 o 
 -14   2   5      161.14      171.60     17.27 o 
 -13   2   5       53.31       43.22      9.67 o 
 -12   2   5        1.30        4.27      3.93 o 
 -11   2   5        4.23        4.01      3.71 o 
 -10   2   5        1.04       -1.72      3.22 o 
  -9   2   5       51.01       48.21      4.85 o 
  -8   2   5       34.33       34.53      4.13 o 
  -7   2   5      876.52      914.23     17.64 o 
  -6   2   5     1065.05     1114.50     89.90 o 
  -5   2   5     1652.11     1658.86     41.57 o 
  -4   2   5     1450.89     1457.17     26.23 o 
  -3   2   5     2458.51     2324.25     47.94 o 
  -2   2   5     3154.59     3091.49     61.19 o 
  -1   2   5      578.92      562.24     17.93 o 
   0   2   5       14.23        7.99      2.60 o 
   1   2   5      483.29      422.59     13.22 o 
   2   2   5     3070.63     3024.26     37.36 o 
   3   2   5     3805.25     3734.70     45.68 o 
   4   2   5      661.75      670.63     11.97 o 
   5   2   5      365.99      408.14      8.40 o 
   6   2   5      379.35      400.72      6.98 o 
   7   2   5     1325.14     1366.11     36.44 o 
   8   2   5        1.22        8.84     11.15 o 
   9   2   5      470.12      448.57     20.16 o 
  10   2   5      396.75      370.33     18.82 o 
  11   2   5        3.85        2.27      6.56 o 
  12   2   5        2.11       -0.36      6.61 o 
  13   2   5       12.49        7.53      7.58 o 
  14   2   5       37.22       22.53     11.15 o 
 -16   3   5        0.87        0.65      7.87 o 
 -15   3   5        1.56       -4.81      7.07 o 
 -14   3   5        5.72        7.58      7.58 o 
 -13   3   5        1.11       -7.45      5.83 o 
 -12   3   5       80.95       71.31      8.24 o 
 -11   3   5        1.90        1.67      3.50 o 
 -10   3   5      414.90      438.56     12.84 o 
  -9   3   5      601.51      624.28     22.56 o 
  -8   3   5       23.58       23.50      3.93 o 
  -7   3   5      169.27      179.34     10.04 o 
  -6   3   5       98.57      104.75      7.63 o 
  -5   3   5      188.00      177.19      7.46 o 
  -4   3   5      852.18      857.75     17.83 o 
  -3   3   5      200.84      221.90      6.14 o 
  -2   3   5     3894.60     3755.20     60.09 o 
  -1   3   5     4758.62     4734.41     64.24 o 
   0   3   5      507.82      461.54      8.74 o 
   1   3   5       37.12       35.53      2.60 o 
   2   3   5      213.50      218.26      5.55 o 
   3   3   5      194.90      216.99      4.81 o 
   4   3   5      440.93      419.62      7.45 o 
   5   3   5       13.87        9.19      3.11 o 
   6   3   5      133.09      128.32      4.30 o 
   7   3   5      168.51      183.10     12.18 o 
   8   3   5     1521.67     1510.43     40.76 o 
   9   3   5       55.55       45.39      8.89 o 
  10   3   5       14.88       23.03      8.14 o 
  11   3   5       17.32       20.08      8.63 o 
  12   3   5        9.86        7.92      7.12 o 
  13   3   5        2.68        4.68      7.63 o 
  14   3   5        0.40      -10.60      7.07 o 
 -15   4   5        4.27        0.21      8.99 o 
 -14   4   5        4.81       13.31      8.14 o 
 -13   4   5        0.01        5.68      6.74 o 
 -12   4   5       80.99       81.37     10.87 o 
 -11   4   5        2.33       -3.44      3.50 o 
 -10   4   5       96.17       97.91      6.98 o 
  -9   4   5      387.03      404.90     12.19 o 
  -8   4   5        9.30       14.11      3.86 o 
  -7   4   5     1889.65     1934.74     44.92 o 
  -6   4   5      206.11      229.76      9.12 o 
  -5   4   5        0.44        0.95      2.42 o 
  -4   4   5     1495.58     1545.62     28.81 o 
  -3   4   5     1054.17     1113.04     18.82 o 
  -2   4   5     4981.48     5080.20     80.09 o 
  -1   4   5     3561.30     3712.93     52.20 o 
   0   4   5      411.46      445.09      8.00 o 
   1   4   5       79.79       69.70      3.23 o 
   2   4   5      898.42      885.65     14.14 o 
   3   4   5     3096.15     3004.57     32.42 o 
   4   4   5      265.24      273.69      6.18 o 
   5   4   5       70.18       74.38      3.80 o 
   6   4   5      252.94      260.93     11.43 o 
   7   4   5      528.94      510.23     20.07 o 
   8   4   5      172.67      196.15     13.71 o 
   9   4   5        1.57        6.70     11.15 o 
  10   4   5      234.15      262.43     24.11 o 
  11   4   5       21.31       13.25      7.78 o 
  12   4   5       61.40       43.47     10.14 o 
  13   4   5       26.56       12.28     11.51 o 
  14   4   5        0.48       -6.95      8.09 o 
 -15   5   5       12.73       21.95     10.18 o 
 -14   5   5        0.17        5.40      7.63 o 
 -13   5   5       66.17       62.89     11.16 o 
 -12   5   5       23.90       36.26      6.76 o 
 -11   5   5      107.95      110.49      8.04 o 
 -10   5   5      284.60      309.97     11.41 o 
  -9   5   5       21.38       25.62      4.69 o 
  -8   5   5      202.15      179.29      9.56 o 
  -7   5   5      127.73      148.60     10.42 o 
  -6   5   5      111.57      119.43      7.62 o 
  -5   5   5      803.54      842.30     23.57 o 
  -4   5   5      371.45      358.57     11.11 o 
  -3   5   5      218.30      231.19      7.61 o 
  -2   5   5        7.72        5.86      3.29 o 
  -1   5   5      628.49      601.41     11.76 o 
   0   5   5     2284.30     2229.58     30.45 o 
   1   5   5     1381.44     1404.36     21.15 o 
   2   5   5       40.37       46.60      3.16 o 
   3   5   5        0.57       -0.39      1.26 o 
   4   5   5       15.93       16.25      2.90 o 
   5   5   5        6.66       -2.05      1.98 o 
   6   5   5        0.29        1.35      2.38 o 
   7   5   5        0.32       -2.36      2.79 o 
   8   5   5       38.83       50.42     11.51 o 
   9   5   5       16.37       11.51      7.12 o 
  10   5   5        0.68       -1.15      6.34 o 
  11   5   5        2.26       -4.76     12.23 o 
  12   5   5       13.50       15.44      7.87 o 
  13   5   5        6.11        7.92      8.38 o 
  14   5   5        0.09       -3.32      7.87 o 
 -14   6   5        1.69        0.97      7.36 o 
 -13   6   5        0.71       -6.82      6.34 o 
 -12   6   5        8.25        2.28      5.47 o 
 -11   6   5        5.78       -3.38      3.93 o 
 -10   6   5       24.34       25.53      5.28 o 
  -9   6   5        1.76        1.44      4.00 o 
  -8   6   5      434.16      397.72     49.49 o 
  -7   6   5       85.84       68.47      6.56 o 
  -6   6   5      188.81      173.60     10.83 o 
  -5   6   5      162.63      170.21      8.58 o 
  -4   6   5      359.18      344.75     11.43 o 
  -3   6   5      157.38      131.24      7.00 o 
  -2   6   5     1255.65     1259.10     19.80 o 
  -1   6   5      124.32       99.49      5.27 o 
   0   6   5     1847.18     1948.31     28.13 o 
   1   6   5       36.13       37.07      3.63 o 
   2   6   5     1009.66     1077.85     16.56 o 
   3   6   5      471.23      493.58     12.79 o 
   4   6   5      459.63      471.55     23.95 o 
   5   6   5      459.29      471.59     12.23 o 
   6   6   5      516.00      528.64     13.34 o 
   7   6   5      135.16      127.93     20.15 o 
   8   6   5       71.63       67.21     10.14 o 
   9   6   5        1.41        6.08      6.74 o 
  10   6   5       38.86       38.57      9.32 o 
  11   6   5       14.91        7.92      7.58 o 
  12   6   5       13.25       22.64      9.40 o 
  13   6   5        1.23        3.03      8.38 o 
 -14   7   5        1.83       11.64      8.60 o 
 -13   7   5        3.03        2.31      8.99 o 
 -12   7   5       82.33       86.85      9.69 o 
 -11   7   5       45.22       54.08      6.73 o 
 -10   7   5      355.46      389.19     13.56 o 
  -9   7   5       68.37       68.33     12.04 o 
  -8   7   5      820.17      825.70     27.76 o 
  -7   7   5      170.33      159.25      9.54 o 
  -6   7   5       60.52       61.33      6.63 o 
  -5   7   5      485.68      518.80     15.65 o 
  -4   7   5      100.98       91.24      6.98 o 
  -3   7   5       18.57       22.97      3.39 o 
  -2   7   5      220.03      199.35      9.94 o 
  -1   7   5      334.52      312.09      8.82 o 
   0   7   5       49.39       47.71      4.47 o 
   1   7   5        2.95        1.62      2.34 o 
   2   7   5       90.04       90.23      6.44 o 
   3   7   5       44.49       45.78      5.02 o 
   4   7   5       29.35       35.09      4.66 o 
   5   7   5      236.60      196.71     14.98 o 
   6   7   5        0.16       -3.33      2.84 o 
   7   7   5      169.12      163.41     10.01 o 
   8   7   5      673.15      695.51     27.07 o 
   9   7   5      448.31      474.98     22.84 o 
  10   7   5       19.30        2.68      7.36 o 
  11   7   5        0.04        0.72      7.12 o 
  12   7   5       11.80       12.59      8.65 o 
 -13   8   5        0.67        6.75      7.87 o 
 -12   8   5       60.73       83.44      9.90 o 
 -11   8   5        3.34       11.77      5.12 o 
 -10   8   5        0.03       -6.42      6.12 o 
  -9   8   5      111.12      117.63     14.49 o 
  -8   8   5     1154.91     1109.77     34.39 o 
  -7   8   5      888.86      845.34     26.09 o 
  -6   8   5       25.28       24.89      5.25 o 
  -5   8   5      416.34      396.87     14.28 o 
  -4   8   5        5.26       10.83      3.65 o 
  -3   8   5      113.65      125.70      7.39 o 
  -2   8   5      107.90      121.57      5.98 o 
  -1   8   5      158.27      165.43      7.06 o 
   0   8   5        1.22        1.18      2.59 o 
   1   8   5       77.50       74.51      4.88 o 
   2   8   5        0.10        3.11      3.07 o 
   3   8   5        3.87        6.36      3.40 o 
   4   8   5      210.40      226.89      9.81 o 
   5   8   5       70.48       59.34      5.34 o 
   6   8   5       33.50       22.72      5.01 o 
   7   8   5       43.38       38.50      6.40 o 
   8   8   5        1.34        7.92      6.56 o 
   9   8   5       51.10       37.67     15.47 o 
  10   8   5       17.38       30.07      9.40 o 
  11   8   5        7.19       12.84      8.38 o 
  12   8   5        1.78       -0.72      8.14 o 
 -12   9   5       35.76       28.95      9.83 o 
 -11   9   5       12.12        8.71      6.16 o 
 -10   9   5        0.43        2.85      6.34 o 
  -9   9   5        6.46        6.70      4.66 o 
  -8   9   5      163.24      182.58     28.28 o 
  -7   9   5       23.15       30.18      6.36 o 
  -6   9   5      527.77      517.76     17.68 o 
  -5   9   5     1064.94     1058.11     26.50 o 
  -4   9   5        2.57        3.58      3.87 o 
  -3   9   5      643.58      641.49     16.60 o 
  -2   9   5      158.36      150.94     10.73 o 
  -1   9   5      247.94      262.10     13.21 o 
   0   9   5       40.03       60.64     10.23 o 
   1   9   5        0.56       -3.49      3.15 o 
   2   9   5        2.26       -2.14      3.14 o 
   3   9   5      150.38      143.90      8.48 o 
   4   9   5       67.38       70.50      6.62 o 
   5   9   5        0.00       -3.48      3.49 o 
   6   9   5      135.91      131.15      7.71 o 
   7   9   5        0.78       -5.26      3.50 o 
   8   9   5        0.50        5.21      7.26 o 
   9   9   5        3.79        7.58      7.58 o 
  10   9   5        1.76       -9.06      6.04 o 
  11   9   5       19.45       12.59      9.16 o 
 -11  10   5       41.53       42.07      9.41 o 
 -10  10   5       12.80       21.23      8.14 o 
  -9  10   5      214.04      237.47     17.55 o 
  -8  10   5      142.19      152.89     26.63 o 
  -7  10   5      241.96      252.46     20.87 o 
  -6  10   5      257.78      271.95     17.79 o 
  -5  10   5        1.18       -4.97      5.70 o 
  -4  10   5      525.28      499.19     18.70 o 
  -3  10   5     2179.89     2202.40     46.08 o 
  -2  10   5      360.46      378.68     16.20 o 
  -1  10   5       34.85       35.64      6.92 o 
   0  10   5      395.61      434.14     14.73 o 
   1  10   5       33.81       28.09      5.04 o 
   2  10   5       66.01       72.63      8.40 o 
   3  10   5       55.51       57.78      7.81 o 
   4  10   5       35.16       26.14      5.95 o 
   5  10   5      141.98      129.86     10.80 o 
   6  10   5       92.38       97.95      9.08 o 
   7  10   5        9.39        7.67      4.90 o 
   8  10   5       19.91       12.34      6.67 o 
   9  10   5       73.24      100.32     19.74 o 
  10  10   5       48.01       33.36     20.87 o 
 -10  11   5       18.84       18.34      8.81 o 
  -9  11   5        0.77       13.31     14.39 o 
  -8  11   5      108.69      127.43     22.31 o 
  -7  11   5        4.90       -1.01      7.20 o 
  -6  11   5        0.14        4.80      8.99 o 
  -5  11   5      173.31      163.26     15.52 o 
  -4  11   5      199.74      214.25     13.82 o 
  -3  11   5      325.64      334.00     16.06 o 
  -2  11   5       18.44       20.94     10.87 o 
  -1  11   5       31.24       24.15      6.40 o 
   0  11   5      192.77      189.60     14.18 o 
   1  11   5       38.95       32.06      6.66 o 
   2  11   5       86.56       77.67      9.54 o 
   3  11   5        4.33        0.69      7.30 o 
   4  11   5        4.68        5.55      5.37 o 
   5  11   5        2.38        0.54      5.25 o 
   6  11   5       57.01       61.04      8.86 o 
   7  11   5       46.12       44.71     12.95 o 
   8  11   5       27.74       38.14     15.11 o 
   9  11   5        2.56       13.67     12.23 o 
  -9  12   5       15.53        5.76      8.65 o 
  -8  12   5        0.18        0.93      7.87 o 
  -7  12   5       16.33       17.29      8.38 o 
  -6  12   5        1.67        0.51      8.99 o 
  -5  12   5        7.79        9.38      9.33 o 
  -4  12   5        1.20        2.14      7.12 o 
  -3  12   5      109.80      105.91     13.26 o 
  -2  12   5      211.54      205.61     13.82 o 
  -1  12   5        6.21        3.39      5.37 o 
   0  12   5      196.85      233.06     16.32 o 
   1  12   5        1.85        1.83      4.92 o 
   2  12   5       30.51       22.72      5.26 o 
   3  12   5      113.51      104.50     11.04 o 
   4  12   5        2.68       15.35      6.65 o 
   5  12   5        0.11        2.34      6.08 o 
   6  12   5        4.17        6.14      7.54 o 
   7  12   5       35.68       64.04     17.27 o 
  -7  13   5        5.54       11.45      9.12 o 
  -6  13   5       39.37       45.25     25.19 o 
  -5  13   5       48.91       55.04     12.09 o 
  -4  13   5        2.62       -2.16      5.82 o 
  -3  13   5        0.42        1.68      5.82 o 
  -2  13   5        2.77        5.30      5.89 o 
  -1  13   5        6.62       16.47      6.58 o 
   0  13   5       20.92       22.16     11.06 o 
   1  13   5        7.67        6.20      6.20 o 
   2  13   5        6.81        5.48      5.57 o 
   3  13   5       10.59       23.68      5.70 o 
   4  13   5        0.47       -0.10      5.74 o 
   5  13   5        7.77       -2.60      6.20 o 
  -3  14   5        0.21        0.17      6.24 o 
  -2  14   5        0.10       -2.36      8.94 o 
  -1  14   5        4.09        6.25      6.54 o 
   0  14   5        0.74       -1.96      6.08 o 
   1  14   5       11.39        2.70      7.04 o 
   2  14   5       10.25        7.34      6.29 o 
 -16   0   6       58.55       89.95     20.87 o 
 -14   0   6       13.85        7.92     10.07 o 
 -12   0   6      252.79      229.53     14.66 o 
 -10   0   6        2.97        4.62      4.81 o 
  -8   0   6       27.57       28.95      5.60 o 
  -6   0   6      245.21      248.85     11.17 o 
  -4   0   6     1842.27     1619.06    131.28 o 
  -2   0   6      763.08      684.33     18.36 o 
   0   0   6      719.62      638.44     13.10 o 
   2   0   6      601.47      578.20     12.46 o 
   4   0   6     1917.36     1936.44     37.85 o 
   6   0   6       99.40       79.17     11.52 o 
   8   0   6        3.91        7.20      7.92 o 
  10   0   6        2.01        9.35     10.07 o 
  12   0   6      108.65       99.31     18.71 o 
  14   0   6       31.07       21.59     14.39 o 
 -16   1   6        0.13        4.86      8.38 o 
 -15   1   6        5.15        8.27      8.14 o 
 -14   1   6        8.31        4.49     11.51 o 
 -13   1   6       67.60       74.65     11.16 o 
 -12   1   6        2.25       -2.09      5.21 o 
 -11   1   6        1.89        0.31      3.63 o 
 -10   1   6      192.15      170.18      8.35 o 
  -9   1   6      170.80      194.60      8.34 o 
  -8   1   6     1563.17     1565.98     27.15 o 
  -7   1   6      763.13      742.31     15.49 o 
  -6   1   6     1988.24     2030.40     36.72 o 
  -5   1   6      402.81      410.83     11.42 o 
  -4   1   6     7703.42     7765.60    117.22 o 
  -3   1   6     1144.29     1113.95     18.19 o 
  -2   1   6     1569.82     1536.86     24.05 o 
  -1   1   6      249.72      253.67      6.03 o 
   0   1   6     3380.75     3304.58     40.85 o 
   1   1   6     3759.49     3696.23     40.97 o 
   2   1   6      214.82      207.99      4.70 o 
   3   1   6      269.60      300.39      6.89 o 
   4   1   6      124.66      103.40      3.44 o 
   5   1   6        7.47       13.47      1.97 o 
   6   1   6      168.46      192.95     11.44 o 
   7   1   6      186.66      166.47     11.71 o 
   8   1   6      100.95       88.12      9.91 o 
   9   1   6      548.69      523.94     21.64 o 
  10   1   6       69.22       63.22     10.18 o 
  11   1   6      171.93      161.32     18.71 o 
  12   1   6        2.90        3.70      9.35 o 
  13   1   6       26.03       28.63     10.79 o 
  14   1   6        7.19        4.68      8.65 o 
 -16   2   6       10.01       -5.22     10.07 o 
 -15   2   6       38.50       48.76     13.67 o 
 -14   2   6        6.24        4.79      7.36 o 
 -13   2   6        4.57        0.90      6.48 o 
 -12   2   6       40.32       33.71      7.37 o 
 -11   2   6     1103.34     1128.06     23.65 o 
 -10   2   6      215.79      199.63      9.06 o 
  -9   2   6       79.46       88.74      6.20 o 
  -8   2   6      228.22      226.61      8.69 o 
  -7   2   6      252.32      249.38     10.49 o 
  -6   2   6      459.19      475.31     20.05 o 
  -5   2   6     1169.55     1240.01     24.11 o 
  -4   2   6      135.76      144.63      6.25 o 
  -3   2   6       64.58       87.54      9.78 o 
  -2   2   6      631.15      584.50     14.82 o 
  -1   2   6     1810.63     1816.44     24.52 o 
   0   2   6      249.83      240.52      5.90 o 
   1   2   6     5927.38     5848.75    112.03 o 
   2   2   6       77.12       85.61      3.77 o 
   3   2   6        4.90        6.27      1.59 o 
   4   2   6      170.79      188.47      4.88 o 
   5   2   6      951.69      972.27     16.14 o 
   6   2   6       32.91       41.46      6.56 o 
   7   2   6        9.14        8.57      5.32 o 
   8   2   6      472.37      479.59     20.11 o 
   9   2   6     1009.15      943.55     52.96 o 
  10   2   6      352.07      325.77     30.60 o 
  11   2   6       46.00       51.58      9.91 o 
  12   2   6       22.50       15.44      8.38 o 
  13   2   6       12.97        0.00      7.63 o 
  14   2   6        0.26       -3.60      8.14 o 
 -15   3   6        0.26       -3.08      7.26 o 
 -14   3   6        7.30        4.29      7.36 o 
 -13   3   6        1.76       -4.32      6.11 o 
 -12   3   6       10.55        6.93      5.48 o 
 -11   3   6      256.22      265.12     12.68 o 
 -10   3   6        0.38       -0.77      3.11 o 
  -9   3   6       19.74       19.89      3.93 o 
  -8   3   6     1142.69     1119.32     22.17 o 
  -7   3   6      138.72      193.16     12.96 o 
  -6   3   6      818.48      899.99     19.95 o 
  -5   3   6        9.89       15.53      3.27 o 
  -4   3   6       96.53       96.90      5.30 o 
  -3   3   6       10.11        9.92      2.75 o 
  -2   3   6       14.41       14.61      3.03 o 
  -1   3   6      489.50      504.05      9.71 o 
   0   3   6     2796.64     2847.22     36.50 o 
   1   3   6       19.83       27.88      2.56 o 
   2   3   6     1879.02     1858.66     23.01 o 
   3   3   6      351.62      363.04      7.18 o 
   4   3   6      802.30      806.17     12.39 o 
   5   3   6      280.06      268.48      7.79 o 
   6   3   6        2.61        7.37      3.05 o 
   7   3   6       19.38        2.30     11.51 o 
   8   3   6      880.52      861.89     28.75 o 
   9   3   6     1071.18      970.44     32.33 o 
  10   3   6      116.51      119.74     12.72 o 
  11   3   6      644.27      649.00     32.77 o 
  12   3   6       46.07       30.18      9.40 o 
  13   3   6       25.80       26.44      9.91 o 
  14   3   6       39.33       38.33     11.37 o 
 -15   4   6       11.88        1.57      9.35 o 
 -14   4   6       87.10      106.26     17.99 o 
 -13   4   6       81.59       72.22     11.70 o 
 -12   4   6       45.45       48.63      6.29 o 
 -11   4   6       24.96       21.27      6.13 o 
 -10   4   6       39.33       27.76      5.50 o 
  -9   4   6       25.08       22.73      4.47 o 
  -8   4   6      346.37      362.66     15.78 o 
  -7   4   6      391.35      409.01     13.16 o 
  -6   4   6      438.95      418.56     12.72 o 
  -5   4   6      743.89      793.88     18.18 o 
  -4   4   6     6046.59     6420.64     99.44 o 
  -3   4   6      337.84      327.04      8.29 o 
  -2   4   6     1363.41     1336.73     26.11 o 
  -1   4   6       85.11       80.03      4.76 o 
   0   4   6      696.18      648.52     11.65 o 
   1   4   6      550.51      547.56      9.14 o 
   2   4   6     1574.87     1646.71     25.94 o 
   3   4   6       55.91       51.73      2.88 o 
   4   4   6      223.06      209.17      5.13 o 
   5   4   6      201.75      189.18      5.30 o 
   6   4   6       90.47      102.09      6.41 o 
   7   4   6       92.26       96.56      9.84 o 
   8   4   6      192.83      202.92     26.99 o 
   9   4   6     1190.09     1192.99     36.88 o 
  10   4   6      334.49      345.78     19.34 o 
  11   4   6        0.98       -5.28      6.04 o 
  12   4   6        9.70        9.59      7.58 o 
  13   4   6       28.69       39.61     10.65 o 
  14   4   6        0.38       -2.14      8.09 o 
 -15   5   6       14.29       16.55      9.16 o 
 -14   5   6        4.79        3.34      8.63 o 
 -13   5   6        0.02       -5.64      6.34 o 
 -12   5   6       65.81       69.31      8.97 o 
 -11   5   6       55.62       54.80      6.48 o 
 -10   5   6      316.90      300.44     11.21 o 
  -9   5   6       61.75       73.86      7.33 o 
  -8   5   6     2033.77     1944.51    111.96 o 
  -7   5   6       34.39       36.47      5.25 o 
  -6   5   6      852.15      914.52     22.75 o 
  -5   5   6      165.24      160.94      7.83 o 
  -4   5   6       70.56       90.12      5.98 o 
  -3   5   6      712.75      750.71     27.88 o 
  -2   5   6       83.25       85.21      6.15 o 
  -1   5   6      940.29      971.58     18.62 o 
   0   5   6     4936.06     5204.52     75.78 o 
   1   5   6      595.45      601.80     10.46 o 
   2   5   6      169.92      177.27      4.76 o 
   3   5   6       19.99       20.55      2.49 o 
   4   5   6      194.10      195.20      5.34 o 
   5   5   6       13.00       14.59      2.63 o 
   6   5   6       37.76       35.35      4.36 o 
   7   5   6       98.50       83.60      9.84 o 
   8   5   6     1943.69     1903.38     49.42 o 
   9   5   6       23.87       15.28     11.51 o 
  10   5   6       13.60        7.47      7.36 o 
  11   5   6        8.42       -3.28      6.85 o 
  12   5   6       29.71       31.66     10.18 o 
  13   5   6        2.77       11.85     13.31 o 
 -14   6   6       33.62       12.23      8.65 o 
 -13   6   6      110.16      145.70     15.16 o 
 -12   6   6        2.11        0.06      4.53 o 
 -11   6   6       66.08       68.05      7.18 o 
 -10   6   6      153.70      162.92     10.28 o 
  -9   6   6       11.72        1.19      3.42 o 
  -8   6   6        5.30        1.69      3.86 o 
  -7   6   6       51.09       53.45      7.08 o 
  -6   6   6        1.77       -4.08      2.91 o 
  -5   6   6        0.76        4.04      3.05 o 
  -4   6   6       27.91       27.58      4.10 o 
  -3   6   6        1.90        4.12      2.38 o 
  -2   6   6     1388.47     1343.09     23.07 o 
  -1   6   6      199.08      217.88      7.22 o 
   0   6   6      172.13      163.10      6.43 o 
   1   6   6      233.29      244.35      7.66 o 
   2   6   6       18.87       10.58      2.71 o 
   3   6   6        6.21        3.68      2.04 o 
   4   6   6      151.48      135.29      6.01 o 
   5   6   6      903.59      909.07     15.19 o 
   6   6   6       98.66      100.28      5.42 o 
   7   6   6        0.09        4.79      5.83 o 
   8   6   6      185.98      182.39     14.34 o 
   9   6   6      256.17      239.76     16.70 o 
  10   6   6       83.85      110.81     13.20 o 
  11   6   6       18.79       16.35      8.29 o 
  12   6   6        6.78       -9.71      7.12 o 
  13   6   6        0.12       12.75      8.99 o 
 -14   7   6        0.12        1.34      7.58 o 
 -13   7   6        0.03       -9.71      6.61 o 
 -12   7   6       37.89       37.90      6.53 o 
 -11   7   6       21.26       17.09      5.48 o 
 -10   7   6        0.74        2.02      4.53 o 
  -9   7   6        1.11       -2.26      4.11 o 
  -8   7   6      161.73      140.22     14.05 o 
  -7   7   6      489.74      479.39     21.43 o 
  -6   7   6        0.44        3.74      3.78 o 
  -5   7   6       78.85       82.12      6.96 o 
  -4   7   6        0.20        0.77      3.05 o 
  -3   7   6     1158.70     1167.48     21.72 o 
  -2   7   6        6.15        7.18      2.66 o 
  -1   7   6        6.84        6.53      3.52 o 
   0   7   6      449.20      426.32     10.69 o 
   1   7   6      370.23      381.95     10.14 o 
   2   7   6      880.64      848.69     16.41 o 
   3   7   6       66.18       66.68      5.10 o 
   4   7   6      164.54      166.28      8.08 o 
   5   7   6      203.57      197.42      6.98 o 
   6   7   6       26.80       19.64      4.34 o 
   7   7   6      252.86      239.45     17.63 o 
   8   7   6      641.71      647.16     26.04 o 
   9   7   6        9.53        8.87      6.85 o 
  10   7   6       34.57       41.26      9.91 o 
  11   7   6       29.61       34.07     10.02 o 
  12   7   6        1.27       13.53      9.12 o 
 -13   8   6       15.25        7.20     12.23 o 
 -12   8   6        3.52       -2.18      5.91 o 
 -11   8   6      157.22      158.93     12.12 o 
 -10   8   6      147.18      155.87     13.99 o 
  -9   8   6       46.81       48.38      9.16 o 
  -8   8   6        9.95        3.91      5.83 o 
  -7   8   6      470.08      475.95     23.04 o 
  -6   8   6      677.17      699.23     33.49 o 
  -5   8   6      560.97      538.46     22.41 o 
  -4   8   6     1871.90     1868.96     61.33 o 
  -3   8   6       88.41      104.12      7.82 o 
  -2   8   6       90.56      113.88      6.95 o 
  -1   8   6      134.93      135.09      9.26 o 
   0   8   6        1.27        3.26      2.75 o 
   1   8   6       13.36        8.40      3.13 o 
   2   8   6        0.13        0.73      2.81 o 
   3   8   6      151.88      151.84      7.45 o 
   4   8   6        9.29       11.98      2.93 o 
   5   8   6      165.41      146.68      7.50 o 
   6   8   6        7.76        3.61      3.26 o 
   7   8   6       32.88       38.78      7.18 o 
   8   8   6       51.23       54.42     10.35 o 
   9   8   6       18.57       16.78      7.78 o 
  10   8   6       29.44       40.22     10.14 o 
  11   8   6       12.26       28.73      9.83 o 
 -12   9   6       38.07       35.63      8.12 o 
 -11   9   6        4.53        0.20      6.34 o 
 -10   9   6       34.46       44.53     10.35 o 
  -9   9   6        0.13        9.66     10.43 o 
  -8   9   6       16.15       21.38     11.51 o 
  -7   9   6       64.34       69.97     10.42 o 
  -6   9   6      241.62      216.10     15.75 o 
  -5   9   6       10.68       11.40      6.56 o 
  -4   9   6        1.29       -5.10      5.53 o 
  -3   9   6      757.21      769.95     22.72 o 
  -2   9   6       10.50        4.71      4.53 o 
  -1   9   6      120.46      101.46      9.12 o 
   0   9   6      171.61      154.86      9.12 o 
   1   9   6      201.84      213.58      8.66 o 
   2   9   6        2.19        1.59      3.36 o 
   3   9   6      168.84      160.95      8.02 o 
   4   9   6        0.01       -3.92      2.61 o 
   5   9   6       73.03       71.85      6.09 o 
   6   9   6       30.28       28.58      4.81 o 
   7   9   6        0.92        4.62      5.69 o 
   8   9   6       31.97       24.79      9.06 o 
   9   9   6       75.55      101.25     16.57 o 
  10   9   6       26.52       41.84     11.51 o 
  11   9   6       25.05       25.85     10.14 o 
 -11  10   6       12.19       10.41      8.60 o 
 -10  10   6        5.00       -6.53      6.56 o 
  -9  10   6       86.60       97.34     12.91 o 
  -8  10   6        2.97        3.96      6.61 o 
  -7  10   6      168.03      179.59     20.87 o 
  -6  10   6      362.09      339.65     25.92 o 
  -5  10   6      270.97      252.76     31.31 o 
  -4  10   6      438.32      450.85     22.38 o 
  -3  10   6      255.17      218.40     13.14 o 
  -2  10   6       15.75       19.51      7.82 o 
  -1  10   6       50.54       65.45      8.16 o 
   0  10   6      151.67      173.17     10.14 o 
   1  10   6        6.62        3.68      4.08 o 
   2  10   6       79.77       76.10      7.62 o 
   3  10   6        6.95        5.01      4.24 o 
   4  10   6       15.22       15.15      4.04 o 
   5  10   6       10.87        7.74      3.71 o 
   6  10   6       16.17       15.30      5.04 o 
   7  10   6      102.05       96.31     13.11 o 
   8  10   6        0.98       -9.83      6.56 o 
   9  10   6        3.53        6.14      8.09 o 
  10  10   6       19.58       13.27      9.91 o 
 -10  11   6       23.24       35.82     10.42 o 
  -9  11   6        8.23       21.63      8.89 o 
  -8  11   6       34.74       26.62      9.16 o 
  -7  11   6       39.47       38.44      9.63 o 
  -6  11   6      441.18      438.77     23.16 o 
  -5  11   6      389.39      390.51     21.63 o 
  -4  11   6      115.51      109.82     15.83 o 
  -3  11   6       44.83       58.14      8.56 o 
  -2  11   6       19.29       16.09      5.95 o 
  -1  11   6      546.27      559.30     20.20 o 
   0  11   6      206.28      239.95     12.23 o 
   1  11   6      122.15      137.92      9.98 o 
   2  11   6       92.42       85.51      8.47 o 
   3  11   6      347.27      370.76     14.34 o 
   4  11   6       13.37       18.53      5.74 o 
   5  11   6       65.16       65.06      7.04 o 
   6  11   6       40.54       49.68     10.42 o 
   7  11   6       19.37       38.86     15.11 o 
   8  11   6        9.00        7.92     11.51 o 
  -9  12   6       64.54       69.22     12.97 o 
  -8  12   6        1.22        0.56      7.87 o 
  -7  12   6        3.96        3.24      7.63 o 
  -6  12   6      148.09      147.90     16.02 o 
  -5  12   6        1.54        5.76      7.12 o 
  -4  12   6       19.83       17.13      8.09 o 
  -3  12   6        2.07        1.18      5.18 o 
  -2  12   6        0.59        3.33      7.02 o 
  -1  12   6       22.87       12.76      6.16 o 
   0  12   6      112.62      109.96     11.16 o 
   1  12   6        7.14        2.10      5.09 o 
   2  12   6       12.42       17.40      5.96 o 
   3  12   6       72.34       72.82      8.31 o 
   4  12   6        0.53        3.65      5.16 o 
   5  12   6        0.62        1.52      5.06 o 
   6  12   6        0.06        0.87      8.99 o 
   7  12   6        1.10        2.16     10.79 o 
  -6  13   6       24.52       23.63      9.63 o 
  -5  13   6       27.18       24.93      9.91 o 
  -4  13   6       31.43       10.10      8.38 o 
  -3  13   6       47.70       49.43      8.82 o 
  -2  13   6        1.49       -4.17      5.64 o 
  -1  13   6        1.12        2.01      7.33 o 
   0  13   6        0.10        0.02      5.53 o 
   1  13   6       44.23       37.72     11.46 o 
   2  13   6       39.14       27.36      6.75 o 
   3  13   6       41.22       44.85      7.54 o 
   4  13   6        0.32        3.57      5.71 o 
   5  13   6        0.19       -1.47      5.72 o 
  -2  14   6       17.97       22.77      9.95 o 
  -1  14   6        3.95        4.79      6.66 o 
   0  14   6        0.36        0.17      6.50 o 
   1  14   6        8.64       10.92      7.45 o 
 -15   0   7       60.51       53.25     16.55 o 
 -13   0   7       19.39        3.60      6.61 o 
 -11   0   7       31.90       27.44      7.07 o 
  -9   0   7      479.85      485.27     18.58 o 
  -7   0   7        8.70       15.95      5.40 o 
  -3   0   7      304.78      287.35     16.56 o 
  -1   0   7      312.68      302.14      8.36 o 
   1   0   7     1836.68     1710.22     29.70 o 
   3   0   7     2979.45     3101.80     76.59 o 
   5   0   7       25.46       24.60      5.32 o 
   7   0   7      299.93      290.84     20.88 o 
   9   0   7      670.28      664.05     36.01 o 
  11   0   7        9.00       20.15     11.51 o 
  13   0   7       17.22       21.59     12.95 o 
 -16   1   7        0.47       -6.62      7.58 o 
 -15   1   7        6.32        6.43      7.58 o 
 -14   1   7        0.13       -8.01      6.04 o 
 -13   1   7       22.35       24.24      5.47 o 
 -12   1   7        6.02        7.14      4.47 o 
 -11   1   7      643.86      624.61     17.67 o 
 -10   1   7        2.40        6.92      3.50 o 
  -9   1   7        4.58        7.11      3.35 o 
  -8   1   7      169.32      178.73      7.89 o 
  -7   1   7      240.58      191.55     16.50 o 
  -6   1   7     4334.66     4385.93     61.44 o 
  -5   1   7     1850.66     1944.37     34.73 o 
  -4   1   7       86.87       73.66      8.03 o 
  -3   1   7     4507.43     4405.47     69.15 o 
  -2   1   7       13.33       10.89      2.38 o 
  -1   1   7        6.98        2.75      1.78 o 
   0   1   7      586.71      599.82     10.54 o 
   1   1   7      648.80      620.74      9.63 o 
   2   1   7      103.92       99.11      4.64 o 
   3   1   7       35.08       32.27      3.00 o 
   4   1   7      303.74      299.71      6.26 o 
   5   1   7       49.13       64.25      3.95 o 
   6   1   7        3.02       -4.03      3.79 o 
   7   1   7       22.59       24.69      6.56 o 
   8   1   7      179.67      187.53     13.23 o 
   9   1   7      453.79      408.89     48.24 o 
  10   1   7      325.02      339.82     18.57 o 
  11   1   7       58.00       58.97     10.86 o 
  12   1   7        7.42        9.56      7.87 o 
  13   1   7       23.65       23.94      9.40 o 
  14   1   7        7.01        5.08      9.12 o 
 -16   2   7        2.91       14.56      8.60 o 
 -15   2   7       14.61       12.23      8.14 o 
 -14   2   7       16.16       24.47      9.16 o 
 -13   2   7        1.21        8.65      9.33 o 
 -12   2   7      395.89      391.06     14.24 o 
 -11   2   7       57.35       53.72      6.20 o 
 -10   2   7       35.82       34.11      5.61 o 
  -9   2   7       74.61       87.52      6.34 o 
  -8   2   7      581.15      537.65     18.09 o 
  -7   2   7        0.34        3.25      2.61 o 
  -6   2   7       66.45       69.80      5.60 o 
  -5   2   7      170.95      203.44      8.05 o 
  -4   2   7      166.22      175.25      6.98 o 
  -3   2   7     1780.24     1736.51     32.13 o 
  -2   2   7     3452.77     3529.55     50.10 o 
  -1   2   7       21.15       20.58      2.33 o 
   0   2   7      806.58      817.60     13.40 o 
   1   2   7     2827.63     2709.20     46.02 o 
   2   2   7      239.07      255.90      5.81 o 
   3   2   7     3063.17     3181.13     36.88 o 
   4   2   7      135.27      140.21      4.55 o 
   5   2   7      180.64      196.15      5.21 o 
   6   2   7        4.14        2.00      3.54 o 
   7   2   7      223.64      233.30     13.42 o 
   8   2   7      575.20      588.78     22.90 o 
   9   2   7      285.20      295.34     27.71 o 
  10   2   7       25.62       18.52      7.87 o 
  11   2   7        6.34       14.79     10.79 o 
  12   2   7       14.52       15.76      7.87 o 
  13   2   7      136.14      130.26     38.14 o 
  14   2   7        1.38       21.83      9.91 o 
 -15   3   7       47.54       51.20     11.44 o 
 -14   3   7       31.25       41.62      9.63 o 
 -13   3   7        7.39       10.27      5.64 o 
 -12   3   7        5.73       10.89      6.02 o 
 -11   3   7        0.14       -1.49      3.68 o 
 -10   3   7      160.14      158.11      8.38 o 
  -9   3   7       85.99      110.39      7.81 o 
  -8   3   7        0.00        0.31      2.67 o 
  -7   3   7        9.04       -0.24      2.91 o 
  -6   3   7      221.34      227.89      9.20 o 
  -5   3   7     3025.99     3166.59     52.74 o 
  -4   3   7     2217.26     2332.23     39.79 o 
  -3   3   7      320.90      327.91     10.53 o 
  -2   3   7     1317.26     1333.93     26.25 o 
  -1   3   7     1107.04     1047.45     18.66 o 
   0   3   7      146.60      135.67      4.85 o 
   1   3   7      325.45      336.04     10.36 o 
   2   3   7      188.40      190.30      6.06 o 
   3   3   7       22.49       22.08      2.44 o 
   4   3   7        0.47       -0.93      1.61 o 
   5   3   7      235.97      225.56      6.40 o 
   6   3   7       81.23       68.10      6.40 o 
   7   3   7      257.27      247.42     13.94 o 
   8   3   7      126.53      105.60     15.47 o 
   9   3   7      108.95      102.50     11.37 o 
  10   3   7      255.33      237.57     16.80 o 
  11   3   7       58.86       65.27     11.44 o 
  12   3   7       11.26        3.00      7.36 o 
  13   3   7       67.23       71.57     13.20 o 
 -15   4   7       27.74       20.09     14.03 o 
 -14   4   7      136.97      159.76     19.43 o 
 -13   4   7        0.02       -3.09      4.83 o 
 -12   4   7        2.98        1.50      3.91 o 
 -11   4   7      149.04      139.60      8.70 o 
 -10   4   7      195.64      210.53      9.65 o 
  -9   4   7      387.39      382.99     24.09 o 
  -8   4   7      208.84      209.57     14.90 o 
  -7   4   7        9.75       10.63      3.78 o 
  -6   4   7       61.13       67.12      5.72 o 
  -5   4   7       66.58       53.03      5.04 o 
  -4   4   7     1351.57     1383.62     26.51 o 
  -3   4   7     3069.37     3128.91     53.53 o 
  -2   4   7      585.98      538.46     14.89 o 
  -1   4   7     1134.73     1155.53     20.73 o 
   0   4   7      148.04      158.78      5.49 o 
   1   4   7       76.99       75.61      3.38 o 
   2   4   7       44.05       47.19      4.35 o 
   3   4   7      481.82      480.22      9.09 o 
   4   4   7       17.61       12.39      2.33 o 
   5   4   7      202.94      216.15      6.22 o 
   6   4   7      370.20      374.11     13.06 o 
   7   4   7      203.06      184.67     10.18 o 
   8   4   7      536.63      503.36     21.53 o 
   9   4   7      221.54      222.08     15.98 o 
  10   4   7       15.27        9.35      6.74 o 
  11   4   7        3.01       -2.44      8.27 o 
  12   4   7      102.81       94.31     14.22 o 
  13   4   7       14.17        6.08      8.38 o 
 -15   5   7        2.90        7.42      8.89 o 
 -14   5   7        5.58        4.27      7.87 o 
 -13   5   7       14.64        7.45      5.79 o 
 -12   5   7       11.53       15.35      6.58 o 
 -11   5   7       92.48       94.06      7.88 o 
 -10   5   7       13.17       10.72      4.15 o 
  -9   5   7      232.75      247.97     15.01 o 
  -8   5   7       50.97       59.82      6.56 o 
  -7   5   7        4.66        2.33      5.30 o 
  -6   5   7       39.17       44.80      5.64 o 
  -5   5   7      169.11      175.35      8.93 o 
  -4   5   7       38.64       47.10      4.53 o 
  -3   5   7      162.41      163.29      6.15 o 
  -2   5   7      215.83      239.88     14.80 o 
  -1   5   7     6671.52     6970.81     94.90 o 
   0   5   7      514.11      498.85     12.41 o 
   1   5   7      674.63      729.08     11.82 o 
   2   5   7       47.79       70.75      3.68 o 
   3   5   7      580.76      585.04     14.39 o 
   4   5   7      585.39      586.23     10.97 o 
   5   5   7      229.57      197.81      8.30 o 
   6   5   7       54.82       52.58      7.58 o 
   7   5   7     1703.85     1739.13     45.26 o 
   8   5   7        5.97       -2.06      5.83 o 
   9   5   7       44.54       43.61      9.32 o 
  10   5   7        6.27        1.44      7.12 o 
  11   5   7       19.81       26.17      8.89 o 
  12   5   7        1.46        1.06      7.58 o 
  13   5   7        1.01       -0.86      8.89 o 
 -14   6   7       25.52       13.43     15.83 o 
 -13   6   7       20.53       34.45      7.40 o 
 -12   6   7       10.03        8.13      5.08 o 
 -11   6   7       77.07       99.30     13.19 o 
 -10   6   7       72.87       76.65      7.93 o 
  -9   6   7       17.23       22.70      7.03 o 
  -8   6   7      146.67      157.40      9.48 o 
  -7   6   7      642.53      606.77     17.34 o 
  -6   6   7      235.69      249.68     10.59 o 
  -5   6   7       83.44       88.22      7.22 o 
  -4   6   7       82.75       81.54      5.92 o 
  -3   6   7       82.47       78.62      4.85 o 
  -2   6   7      167.48      177.35      9.09 o 
  -1   6   7        0.68        3.60      2.88 o 
   0   6   7      355.14      386.94     11.22 o 
   1   6   7      283.29      269.76      8.16 o 
   2   6   7       86.73       81.75      4.30 o 
   3   6   7       59.41       64.51      5.28 o 
   4   6   7      125.44      124.65      9.12 o 
   5   6   7        0.03        1.72      2.26 o 
   6   6   7       23.05       18.65      5.35 o 
   7   6   7      292.31      283.88     13.66 o 
   8   6   7     1073.92     1120.07     35.49 o 
   9   6   7        0.97        1.44      6.34 o 
  10   6   7       82.89      104.87     16.55 o 
  11   6   7        6.45        2.06      7.92 o 
  12   6   7        3.22       -3.50      7.58 o 
 -14   7   7       32.85       22.31     12.95 o 
 -13   7   7       67.97       81.00     12.72 o 
 -12   7   7        1.51       -7.67      5.11 o 
 -11   7   7       85.84       72.65      9.00 o 
 -10   7   7       41.80       41.47      8.89 o 
  -9   7   7       37.46       27.28      7.58 o 
  -8   7   7        0.87       -0.45      5.32 o 
  -7   7   7      969.08     1026.40     32.35 o 
  -6   7   7      105.41      105.12     10.69 o 
  -5   7   7      280.22      254.22     21.96 o 
  -4   7   7      270.17      259.92     14.74 o 
  -3   7   7       40.11       54.93      6.02 o 
  -2   7   7        2.77        4.00      3.48 o 
  -1   7   7      123.33      133.88      8.00 o 
   0   7   7      502.06      506.57     12.05 o 
   1   7   7      306.48      308.30      9.41 o 
   2   7   7        0.17       -0.02      3.09 o 
   3   7   7      178.82      177.85     10.07 o 
   4   7   7        2.16        0.22      2.37 o 
   5   7   7       57.60       57.86      4.51 o 
   6   7   7        1.63       -4.52      3.47 o 
   7   7   7       89.60       79.72     14.89 o 
   8   7   7       48.01       43.93      9.51 o 
   9   7   7       52.57       59.96     10.42 o 
  10   7   7        2.83        2.13      6.85 o 
  11   7   7        5.15       10.38      8.38 o 
  12   7   7       41.30       42.38     12.59 o 
 -13   8   7        0.84       -9.78      6.52 o 
 -12   8   7      204.94      228.07     14.51 o 
 -11   8   7        8.82       16.27      6.54 o 
 -10   8   7       37.09       33.45      8.89 o 
  -9   8   7      153.69      163.52     14.22 o 
  -8   8   7      159.38      195.97     18.35 o 
  -7   8   7      278.20      247.38     16.26 o 
  -6   8   7      108.77      121.80     12.18 o 
  -5   8   7      147.96      152.85     12.97 o 
  -4   8   7     1606.19     1496.50     41.56 o 
  -3   8   7      603.70      618.68     18.29 o 
  -2   8   7      616.45      609.24     22.39 o 
  -1   8   7        1.94        2.62      2.87 o 
   0   8   7        4.03        2.39      2.80 o 
   1   8   7       36.33       39.05      4.54 o 
   2   8   7      175.99      151.85      7.39 o 
   3   8   7      707.79      663.00     15.05 o 
   4   8   7        3.24       -4.45      3.18 o 
   5   8   7       24.01       20.89      5.26 o 
   6   8   7       18.45       16.42      4.72 o 
   7   8   7       21.05       13.65      6.14 o 
   8   8   7      208.46      202.89     19.15 o 
   9   8   7        3.67       -5.50      5.83 o 
  10   8   7       36.62       34.44     10.49 o 
  11   8   7        2.84        9.51     21.23 o 
 -12   9   7        2.91       12.56      6.89 o 
 -11   9   7       10.88       17.07      8.38 o 
 -10   9   7        0.01        0.81      6.34 o 
  -9   9   7       40.46       22.67      8.14 o 
  -8   9   7       17.25       14.49      7.56 o 
  -7   9   7       30.12       21.27      8.09 o 
  -6   9   7        3.18        3.03      5.83 o 
  -5   9   7      385.75      398.93     26.28 o 
  -4   9   7     1138.26     1111.55     35.39 o 
  -3   9   7       27.26       20.15     10.79 o 
  -2   9   7      216.02      231.70     15.78 o 
  -1   9   7      589.54      610.10     19.53 o 
   0   9   7      139.41      135.55      7.51 o 
   1   9   7       59.82       55.03      8.09 o 
   2   9   7       33.08       31.18      4.66 o 
   3   9   7       18.29       12.45      5.66 o 
   4   9   7        0.00       -1.87      3.34 o 
   5   9   7      113.61       86.11     18.59 o 
   6   9   7      133.17      136.76     14.14 o 
   7   9   7        0.47        2.00      6.74 o 
   8   9   7        2.26       12.23     11.87 o 
   9   9   7       14.55       11.39      8.60 o 
  10   9   7       10.70       16.39      9.40 o 
 -11  10   7        3.22        2.77      8.09 o 
 -10  10   7       42.22       49.88     10.86 o 
  -9  10   7       34.58       31.25      9.32 o 
  -8  10   7       82.50       57.25     10.65 o 
  -7  10   7        5.44        0.32     10.07 o 
  -6  10   7       15.52       19.34      8.38 o 
  -5  10   7      149.87      164.63     36.70 o 
  -4  10   7      294.28      304.17     19.44 o 
  -3  10   7      395.66      383.84     30.96 o 
  -2  10   7      577.60      601.63     22.32 o 
  -1  10   7        1.35        4.17      5.18 o 
   0  10   7       23.71       21.24      5.38 o 
   1  10   7      115.36      134.70      9.16 o 
   2  10   7       98.14       91.66      8.52 o 
   3  10   7      197.65      189.09     13.30 o 
   4  10   7        4.07        5.61      3.98 o 
   5  10   7        0.25       -0.13      3.99 o 
   6  10   7       12.06       13.26      6.50 o 
   7  10   7       13.92       17.85      8.89 o 
   8  10   7       15.36       -0.85     12.23 o 
   9  10   7       11.87        9.65      8.60 o 
 -10  11   7        3.46        7.20      8.14 o 
  -9  11   7        6.91        6.87      8.38 o 
  -8  11   7        0.21        3.42      7.36 o 
  -7  11   7      118.46      143.57     15.51 o 
  -6  11   7       38.25       44.23     10.43 o 
  -5  11   7       73.07       75.09     16.55 o 
  -4  11   7        9.16       -2.19     12.23 o 
  -3  11   7      222.35      229.64     17.55 o 
  -2  11   7        6.66       23.15      6.54 o 
  -1  11   7       85.52       79.84      9.56 o 
   0  11   7        0.35        2.62      4.66 o 
   1  11   7       44.40       53.64      7.16 o 
   2  11   7      151.61      145.18     10.10 o 
   3  11   7       38.83       53.50      7.30 o 
   4  11   7      204.95      204.82     11.48 o 
   5  11   7       11.67        6.49      5.21 o 
   6  11   7       96.10      133.13     23.03 o 
   7  11   7        7.84       -2.16     10.79 o 
   8  11   7        0.22        3.60      8.65 o 
  -8  12   7        6.69       10.43      8.09 o 
  -7  12   7        2.41       -7.20      7.07 o 
  -6  12   7       11.98        6.96      7.58 o 
  -5  12   7        0.20        2.47      6.91 o 
  -4  12   7        0.09       10.59      7.26 o 
  -3  12   7        0.06       11.12      7.36 o 
  -2  12   7       95.41       97.37     10.74 o 
  -1  12   7      139.14      148.81     12.52 o 
   0  12   7       38.24       54.06      8.70 o 
   1  12   7       59.61       91.48      9.32 o 
   2  12   7       62.03       62.24     10.07 o 
   3  12   7       38.96       31.59      6.43 o 
   4  12   7        8.53        8.83      5.70 o 
   5  12   7        1.07        6.52      5.17 o 
   6  12   7        8.67        4.32     11.51 o 
  -6  13   7        3.08       -4.22      7.26 o 
  -5  13   7        5.56        4.51      7.58 o 
  -4  13   7        7.09       15.44      8.81 o 
  -3  13   7        8.60       11.81      8.60 o 
  -2  13   7        1.00        2.84      5.82 o 
  -1  13   7       35.95       32.61      8.08 o 
   0  13   7       19.08       16.85      7.04 o 
   1  13   7       31.95       23.51      7.89 o 
   2  13   7        0.96       -2.82      5.35 o 
   3  13   7       43.67       50.09      7.88 o 
   4  13   7        1.89       -4.57      5.19 o 
 -16   0   8       27.32       22.31     14.39 o 
 -14   0   8       72.13       60.45     15.83 o 
 -12   0   8      727.37      708.30     26.22 o 
 -10   0   8     1020.66     1015.49     44.32 o 
  -8   0   8       76.99       87.39      8.38 o 
  -6   0   8     8626.33     7927.79    213.02 o 
  -4   0   8     9029.16     8833.47    233.66 o 
  -2   0   8        7.88        4.87      3.28 o 
   0   0   8     1160.77     1154.69     22.13 o 
   2   0   8     2545.56     2535.43     42.66 o 
   4   0   8       14.27       17.38      3.87 o 
   6   0   8       99.92       92.59      9.16 o 
   8   0   8      325.95      355.63     25.20 o 
  10   0   8      104.12      102.19     17.27 o 
  12   0   8       21.30        8.63     11.51 o 
 -16   1   8        0.09       -8.98      7.78 o 
 -15   1   8        8.56        3.41      7.87 o 
 -14   1   8       19.14       24.53     14.75 o 
 -13   1   8       28.10       30.92      5.84 o 
 -12   1   8       27.51       30.40      5.55 o 
 -11   1   8      172.26      164.14     10.08 o 
 -10   1   8       92.57       97.23      7.00 o 
  -9   1   8       36.02       36.16      5.02 o 
  -8   1   8       61.09       59.36      6.34 o 
  -7   1   8       74.99       84.99      6.65 o 
  -6   1   8      999.62     1021.69     22.26 o 
  -5   1   8     1635.92     1544.80     29.48 o 
  -4   1   8       29.62       38.17      3.74 o 
  -3   1   8     2732.60     2685.18     46.55 o 
  -2   1   8     2436.79     2435.31     36.82 o 
  -1   1   8      178.96      179.46      7.08 o 
   0   1   8       13.72       15.78      2.28 o 
   1   1   8      134.40      140.01      4.34 o 
   2   1   8     2217.51     2243.11     27.28 o 
   3   1   8     3184.26     3439.70     39.81 o 
   4   1   8       17.11       28.25      2.44 o 
   5   1   8      309.22      320.43     10.34 o 
   6   1   8      119.73      134.71      7.60 o 
   7   1   8      137.37      113.02      8.56 o 
   8   1   8       26.43       23.44      9.71 o 
   9   1   8      197.94      172.46     13.99 o 
  10   1   8        1.76        0.13      6.85 o 
  11   1   8      225.05      156.53     15.01 o 
  12   1   8       69.43       68.49     11.88 o 
  13   1   8       18.74       11.66      8.81 o 
 -16   2   8       12.63       15.83      9.16 o 
 -15   2   8        2.26       -3.02     24.11 o 
 -14   2   8       12.10       16.55      8.14 o 
 -13   2   8        0.00       -1.76      4.08 o 
 -12   2   8        0.74        6.77      4.44 o 
 -11   2   8       55.23       57.26      8.52 o 
 -10   2   8      114.71      116.71      7.54 o 
  -9   2   8      331.27      284.81     10.24 o 
  -8   2   8       79.82       87.49      6.01 o 
  -7   2   8      100.47      135.17      7.82 o 
  -6   2   8      672.80      633.04     28.30 o 
  -5   2   8     1397.32     1520.19     42.10 o 
  -4   2   8      295.85      295.05      9.17 o 
  -3   2   8       75.25       90.44      5.95 o 
  -2   2   8       91.39      101.66      7.53 o 
  -1   2   8     1368.26     1485.90     21.75 o 
   0   2   8       55.79       58.40      6.32 o 
   1   2   8       76.31       72.98      3.58 o 
   2   2   8       49.27       57.34      3.11 o 
   3   2   8     1545.30     1560.93     20.53 o 
   4   2   8      496.82      505.98      9.25 o 
   5   2   8       72.19       79.10      5.82 o 
   6   2   8      110.81      113.43      7.13 o 
   7   2   8      181.85      157.78      8.63 o 
   8   2   8       18.32       13.40     15.83 o 
   9   2   8       34.89       33.59      8.38 o 
  10   2   8      114.56      111.78     12.69 o 
  11   2   8       17.76       29.50      9.16 o 
  12   2   8       22.75       17.84     17.63 o 
  13   2   8       14.91       21.90      9.32 o 
 -15   3   8       22.74       26.60      9.40 o 
 -14   3   8        2.41       -8.14      7.56 o 
 -13   3   8       15.06       14.33      5.17 o 
 -12   3   8        4.41        7.40      4.24 o 
 -11   3   8       62.32       50.60      6.10 o 
 -10   3   8       34.85       39.45      6.44 o 
  -9   3   8       27.82       27.57      4.44 o 
  -8   3   8      818.65      832.34     20.74 o 
  -7   3   8      212.74      218.31     12.68 o 
  -6   3   8       19.64       18.64      3.91 o 
  -5   3   8     1856.75     1885.25     34.41 o 
  -4   3   8      519.02      566.36     12.13 o 
  -3   3   8     2009.50     2200.80     39.92 o 
  -2   3   8     1482.79     1557.37     30.28 o 
  -1   3   8      739.95      780.15     15.57 o 
   0   3   8      165.21      179.93      6.63 o 
   1   3   8     1327.05     1360.79     33.63 o 
   2   3   8      834.96      799.10     13.53 o 
   3   3   8     1852.74     1885.86     26.51 o 
   4   3   8      111.51      118.49      4.93 o 
   5   3   8       55.03       50.21      6.21 o 
   6   3   8      397.28      355.34     20.27 o 
   7   3   8      432.38      441.72     14.97 o 
   8   3   8      333.90      295.62     22.85 o 
   9   3   8       93.70       70.04     12.59 o 
  10   3   8        7.79        6.48      7.12 o 
  11   3   8       35.78       48.36     10.43 o 
  12   3   8       47.82       48.97     10.93 o 
  13   3   8       49.40       50.72     11.37 o 
 -15   4   8        7.24       16.55      9.16 o 
 -14   4   8        0.63       -1.28      6.74 o 
 -13   4   8        1.92       -1.60      4.58 o 
 -12   4   8      113.99      112.09      8.45 o 
 -11   4   8      175.54      167.93     12.05 o 
 -10   4   8      101.67      101.53     12.71 o 
  -9   4   8      639.17      665.25     16.77 o 
  -8   4   8        5.28        8.65      4.11 o 
  -7   4   8       81.24       86.20      6.75 o 
  -6   4   8       79.39       72.08      8.34 o 
  -5   4   8      111.05      120.36      9.54 o 
  -4   4   8      587.93      640.74     13.32 o 
  -3   4   8      979.72     1076.51     23.58 o 
  -2   4   8      134.76      119.70      7.20 o 
  -1   4   8     3234.87     3268.59     50.94 o 
   0   4   8     2187.90     2219.19     30.95 o 
   1   4   8      196.08      191.90      7.78 o 
   2   4   8      525.74      538.96     10.69 o 
   3   4   8      171.71      167.49      5.46 o 
   4   4   8      250.70      245.58      6.66 o 
   5   4   8      334.06      339.61      9.15 o 
   6   4   8       42.09       37.48      5.11 o 
   7   4   8       61.08       63.38      6.62 o 
   8   4   8      317.07      301.44     16.91 o 
   9   4   8      181.98      161.63     14.14 o 
  10   4   8       53.16       42.16     10.59 o 
  11   4   8        3.64       -1.44      6.61 o 
  12   4   8       42.21       55.81     11.44 o 
  13   4   8       39.70       54.00     12.46 o 
 -15   5   8        1.95       16.55     13.67 o 
 -14   5   8        5.82       -7.40     14.03 o 
 -13   5   8        0.51       -0.87      4.58 o 
 -12   5   8       24.10       15.96      7.17 o 
 -11   5   8        4.87        1.22      3.48 o 
 -10   5   8       36.52       31.89      5.46 o 
  -9   5   8      272.04      279.93     17.16 o 
  -8   5   8      263.59      258.95     11.53 o 
  -7   5   8        7.25        8.12      3.91 o 
  -6   5   8       12.27       16.84      4.33 o 
  -5   5   8       36.01       40.65      4.71 o 
  -4   5   8     1397.93     1439.30     30.11 o 
  -3   5   8       22.30       32.09      4.95 o 
  -2   5   8      139.86      147.62      8.29 o 
  -1   5   8     1247.87     1264.34     23.33 o 
   0   5   8      431.42      385.52      9.46 o 
   1   5   8      425.55      426.19      8.46 o 
   2   5   8       78.04       82.49      4.54 o 
   3   5   8       23.25       20.43      2.95 o 
   4   5   8      840.83      842.14     14.07 o 
   5   5   8        3.14        1.35      2.34 o 
   6   5   8        0.14       -0.99      3.43 o 
   7   5   8        0.12       -4.96      4.85 o 
   8   5   8     1465.30     1407.71     33.87 o 
   9   5   8      200.06      194.20     15.47 o 
  10   5   8      132.81      136.42     25.55 o 
  11   5   8        4.52        2.07      7.87 o 
  12   5   8      180.95      200.84     18.02 o 
 -14   6   8        4.43        0.72     10.07 o 
 -13   6   8        1.34       -2.95      5.67 o 
 -12   6   8       55.47       53.09      8.45 o 
 -11   6   8        6.94        3.38      5.18 o 
 -10   6   8       54.77       45.10      8.89 o 
  -9   6   8      168.75      187.21     14.25 o 
  -8   6   8        2.08        2.06      5.32 o 
  -7   6   8      193.86      180.28     12.97 o 
  -6   6   8        8.43        1.90      4.30 o 
  -5   6   8      141.20      130.90     16.55 o 
  -4   6   8        4.70       -0.63      3.03 o 
  -3   6   8       18.28       13.47      4.00 o 
  -2   6   8      653.31      669.38     18.26 o 
  -1   6   8     1451.98     1413.40     25.94 o 
   0   6   8       72.80       79.87      5.84 o 
   1   6   8      161.90      180.32      9.56 o 
   2   6   8        9.69       14.63      3.76 o 
   3   6   8      203.60      186.50     16.04 o 
   4   6   8      194.93      202.50      7.41 o 
   5   6   8       29.60       25.28      3.92 o 
   6   6   8        3.36        7.08      8.62 o 
   7   6   8      132.71      105.39      9.52 o 
   8   6   8      301.67      336.40     15.64 o 
   9   6   8      106.34      102.21     10.63 o 
  10   6   8       25.22       33.82      9.67 o 
  11   6   8        9.81       12.59      8.65 o 
  12   6   8        4.29        0.00      8.38 o 
 -14   7   8       89.42       55.41     16.55 o 
 -13   7   8        6.44        1.26      6.91 o 
 -12   7   8        2.96       12.07      6.20 o 
 -11   7   8        0.94       -4.00      4.63 o 
 -10   7   8        2.39        6.20      6.56 o 
  -9   7   8      132.54      139.55     12.97 o 
  -8   7   8       62.92       60.79      9.40 o 
  -7   7   8      154.04      149.28     12.97 o 
  -6   7   8       30.23       29.40      7.36 o 
  -5   7   8      299.61      323.63     16.80 o 
  -4   7   8      365.31      391.51     29.39 o 
  -3   7   8      493.42      482.46     18.16 o 
  -2   7   8      820.02      817.13     25.32 o 
  -1   7   8      560.40      528.93     14.24 o 
   0   7   8       49.02       52.04      5.65 o 
   1   7   8      111.22      104.63      9.25 o 
   2   7   8       32.76       37.24      5.02 o 
   3   7   8      115.37      109.62      6.34 o 
   4   7   8        0.07        4.41      2.85 o 
   5   7   8      571.73      585.97     15.72 o 
   6   7   8      429.86      412.70     20.58 o 
   7   7   8       86.33       96.18     12.72 o 
   8   7   8        5.91        4.89      5.47 o 
   9   7   8      147.53      136.48     11.78 o 
  10   7   8        0.43        0.70      5.67 o 
  11   7   8        0.98        0.57      6.92 o 
 -13   8   8        4.86       -4.63      7.07 o 
 -12   8   8        0.03       -0.57      5.95 o 
 -11   8   8        0.04       -2.05      6.56 o 
 -10   8   8        1.03       -3.19      7.20 o 
  -9   8   8       34.13       58.32     10.02 o 
  -8   8   8        3.48       10.02      6.85 o 
  -7   8   8       12.48        4.14      6.34 o 
  -6   8   8      112.61      104.48     13.67 o 
  -5   8   8       78.00       65.63     17.63 o 
  -4   8   8     1227.51     1240.32     37.21 o 
  -3   8   8       74.20       90.82      8.24 o 
  -2   8   8       23.67       27.37      5.64 o 
  -1   8   8        3.34        1.02      3.37 o 
   0   8   8      139.94      145.61      8.23 o 
   1   8   8      219.46      211.76      8.64 o 
   2   8   8      108.61      126.91      7.19 o 
   3   8   8       15.74        7.62      3.58 o 
   4   8   8       37.90       31.23      9.06 o 
   5   8   8       55.88       53.22      8.41 o 
   6   8   8       93.22       70.39     11.16 o 
   7   8   8       56.40       52.72     10.54 o 
   8   8   8        3.16       -8.46      6.22 o 
   9   8   8        0.00       12.27      8.60 o 
  10   8   8       15.08       21.86      9.40 o 
  11   8   8        0.05       -4.68      7.63 o 
 -12   9   8       32.46       34.11      8.65 o 
 -11   9   8       33.86       38.53     10.14 o 
 -10   9   8       45.94       40.29      9.91 o 
  -9   9   8      152.25      153.61     14.95 o 
  -8   9   8        0.39        8.25      6.56 o 
  -7   9   8       42.49       28.67      8.38 o 
  -6   9   8      498.62      515.10     23.64 o 
  -5   9   8       56.84       55.44     10.43 o 
  -4   9   8       35.16       55.06      9.71 o 
  -3   9   8     1209.29     1238.12     38.21 o 
  -2   9   8      808.80      791.50     28.75 o 
  -1   9   8      856.27      907.05     21.40 o 
   0   9   8       87.17       97.36      7.83 o 
   1   9   8      276.60      257.90      9.87 o 
   2   9   8       63.98       66.79      6.06 o 
   3   9   8        3.95        3.13      3.43 o 
   4   9   8       29.23       28.19      4.97 o 
   5   9   8       47.78       30.00      7.00 o 
   6   9   8       35.22       32.02      9.16 o 
   7   9   8       16.39       30.47      9.40 o 
   8   9   8        0.80        7.08      8.09 o 
   9   9   8       53.52       69.01     12.97 o 
  10   9   8       25.63       26.72     14.03 o 
 -11  10   8        0.22        5.99      7.87 o 
 -10  10   8      115.35      126.58     20.87 o 
  -9  10   8       57.41       60.49     17.27 o 
  -8  10   8       48.39       70.44     16.19 o 
  -7  10   8      391.63      358.10     34.19 o 
  -6  10   8      532.57      551.39     25.20 o 
  -5  10   8      339.79      309.29     19.59 o 
  -4  10   8       18.00       16.82      8.09 o 
  -3  10   8      132.75      143.25     14.25 o 
  -2  10   8       24.49       35.25      8.89 o 
  -1  10   8     1073.94     1098.20     36.43 o 
   0  10   8       94.86      106.98      8.96 o 
   1  10   8       73.60       84.62      7.93 o 
   2  10   8        9.32        9.40      4.66 o 
   3  10   8      153.65      165.10      9.96 o 
   4  10   8      137.24      142.77      8.61 o 
   5  10   8       88.56       91.95     10.10 o 
   6  10   8       25.46       10.17      7.58 o 
   7  10   8       62.50       69.05     12.69 o 
   8  10   8        0.24       -2.88      8.14 o 
   9  10   8        0.16        5.24     23.75 o 
 -10  11   8       16.13       15.69      9.32 o 
  -9  11   8        0.60       -4.79      7.26 o 
  -8  11   8        4.33        9.38      7.78 o 
  -7  11   8        6.23       10.40      7.87 o 
  -6  11   8        7.68       16.19      8.14 o 
  -5  11   8      170.90      161.91     15.75 o 
  -4  11   8       98.38       93.52     17.99 o 
  -3  11   8       34.54       40.38     16.91 o 
  -2  11   8      311.27      332.82     20.57 o 
  -1  11   8        0.83       -6.18      6.04 o 
   0  11   8        2.80        2.81      4.51 o 
   1  11   8       57.90       71.79      9.66 o 
   2  11   8      165.38      162.95     11.11 o 
   3  11   8       45.96       29.24      6.11 o 
   4  11   8       22.87       18.57      5.38 o 
   5  11   8       68.37      102.90     13.48 o 
   6  11   8       32.65       39.58     15.83 o 
   7  11   8       37.60       44.61     15.83 o 
  -8  12   8        1.32       -0.82      7.07 o 
  -7  12   8        0.63       -5.48      7.26 o 
  -6  12   8       28.06       31.11      9.83 o 
  -5  12   8        0.38       -5.15      6.56 o 
  -4  12   8       38.71       39.37     10.65 o 
  -3  12   8       67.51      108.99     14.50 o 
  -2  12   8        4.85       -0.37      9.35 o 
  -1  12   8       32.35       31.26      9.91 o 
   0  12   8       40.60       45.88      8.23 o 
   1  12   8       11.21       17.83      5.82 o 
   2  12   8        0.26       -0.52      4.74 o 
   3  12   8        7.93        5.08      5.35 o 
   4  12   8        0.57        0.38      6.02 o 
   5  12   8        6.42       -0.47      8.09 o 
   6  12   8        0.94       -2.88     10.79 o 
  -5  13   8       11.99        7.03      8.60 o 
  -4  13   8        0.74       -6.48      7.12 o 
  -3  13   8        3.03        5.08      7.87 o 
  -2  13   8       10.50        4.61      8.60 o 
  -1  13   8        0.42        3.71      8.38 o 
   0  13   8        0.08       -0.51      6.14 o 
   1  13   8        0.60        3.49      5.45 o 
   2  13   8        0.84        0.57      5.57 o 
   3  13   8        0.74        3.67      5.55 o 
 -15   0   9       43.14       27.34     13.67 o 
 -13   0   9        6.59       11.83      6.84 o 
 -11   0   9       47.25       63.30      9.40 o 
  -9   0   9       44.64       38.01      6.86 o 
  -7   0   9      142.13      167.70     15.83 o 
  -5   0   9     8997.68     8803.25    235.19 o 
  -3   0   9     5889.89     5899.49    115.21 o 
  -1   0   9      573.01      524.09     12.83 o 
   1   0   9     2678.23     2763.74     62.47 o 
   3   0   9     2841.54     2983.11     50.21 o 
   5   0   9       77.31       83.49      8.61 o 
   7   0   9      556.41      516.63     21.37 o 
   9   0   9      139.62      121.02     15.83 o 
  11   0   9        6.88       -5.04      8.63 o 
  13   0   9        0.16      -12.23      9.35 o 
 -15   1   9        0.28       -3.17      7.58 o 
 -14   1   9      438.61      479.06     19.42 o 
 -13   1   9        4.50        6.08      4.83 o 
 -12   1   9        9.96       10.15      6.62 o 
 -11   1   9       10.21        9.54      4.24 o 
 -10   1   9       47.36       42.77      5.55 o 
  -9   1   9      257.51      273.08     21.74 o 
  -8   1   9      266.32      265.84      9.55 o 
  -7   1   9      285.46      295.71     11.74 o 
  -6   1   9     3777.91     3711.18     62.13 o 
  -5   1   9     2477.60     2432.09     42.85 o 
  -4   1   9      250.21      278.28      9.17 o 
  -3   1   9      629.87      628.73     14.04 o 
  -2   1   9      146.38      141.22     11.05 o 
  -1   1   9      866.09      866.52     14.77 o 
   0   1   9      502.59      525.94      9.22 o 
   1   1   9     2954.91     3042.14     35.81 o 
   2   1   9     1306.16     1445.19     19.39 o 
   3   1   9      324.29      372.75      7.72 o 
   4   1   9        0.65        2.45      1.93 o 
   5   1   9      322.97      335.92     10.93 o 
   6   1   9       15.09       17.71      4.29 o 
   7   1   9      120.40      123.79      8.07 o 
   8   1   9      275.91      244.80     11.06 o 
   9   1   9        8.79        6.67      4.62 o 
  10   1   9      414.07      369.71     16.32 o 
  11   1   9       57.30       59.01     10.93 o 
  12   1   9        1.30       10.36      8.38 o 
  13   1   9        4.98        1.77     12.95 o 
 -15   2   9       20.38       39.31     10.35 o 
 -14   2   9       13.09       -2.62      5.79 o 
 -13   2   9        7.42       13.40      5.10 o 
 -12   2   9        5.71        7.51      5.09 o 
 -11   2   9       17.68       18.02      4.94 o 
 -10   2   9      238.25      212.35     17.45 o 
  -9   2   9      180.28      179.81     13.61 o 
  -8   2   9      363.95      373.00     11.46 o 
  -7   2   9        0.00       -2.52      2.96 o 
  -6   2   9        4.26       -1.22      2.96 o 
  -5   2   9      148.83      150.71     13.64 o 
  -4   2   9      352.96      369.16      9.70 o 
  -3   2   9        7.19        9.26      4.60 o 
  -2   2   9     2519.82     2658.54     40.50 o 
  -1   2   9       25.97       29.32      3.94 o 
   0   2   9       20.24       34.20      3.78 o 
   1   2   9     1669.96     1759.95     29.52 o 
   2   2   9     1524.52     1571.84     20.86 o 
   3   2   9     1642.53     1658.03     21.96 o 
   4   2   9      136.87      113.37      5.42 o 
   5   2   9        1.85       -2.93      2.79 o 
   6   2   9        5.78       -2.26      3.26 o 
   7   2   9        6.37        2.12      4.01 o 
   8   2   9       12.22       11.36      4.50 o 
   9   2   9       33.87       31.68      6.15 o 
  10   2   9        6.40        0.49      5.37 o 
  11   2   9        1.37       -8.24      5.49 o 
  12   2   9        0.01       15.70      8.38 o 
  13   2   9       42.54       35.28     10.93 o 
 -15   3   9       51.38       41.74     17.99 o 
 -14   3   9      125.65      122.04     11.32 o 
 -13   3   9        3.93        2.69      4.74 o 
 -12   3   9      113.31      104.41      8.44 o 
 -11   3   9       64.56       66.35      8.45 o 
 -10   3   9      437.94      457.43     14.01 o 
  -9   3   9      347.74      328.85     11.29 o 
  -8   3   9       60.40       52.19      6.14 o 
  -7   3   9      988.64      980.85     27.88 o 
  -6   3   9     1230.91     1242.19     26.04 o 
  -5   3   9      495.23      492.95     18.77 o 
  -4   3   9      248.08      292.51     11.21 o 
  -3   3   9       12.67        8.61      3.74 o 
  -2   3   9       51.49       52.31      4.47 o 
  -1   3   9      918.14      938.71     16.18 o 
   0   3   9     1128.84     1054.83     40.50 o 
   1   3   9      901.48      833.36     57.08 o 
   2   3   9        0.17       -1.01      1.70 o 
   3   3   9      666.06      676.60     12.57 o 
   4   3   9       20.89       17.28      2.63 o 
   5   3   9      122.36      136.64      8.31 o 
   6   3   9      141.95      154.12      8.31 o 
   7   3   9      198.97      195.28      9.68 o 
   8   3   9     1161.40     1094.46     24.90 o 
   9   3   9        9.19        3.42      4.66 o 
  10   3   9        4.99       -0.13      5.11 o 
  11   3   9        7.00       -1.70      5.53 o 
  12   3   9        0.02       -3.25      6.20 o 
  13   3   9       64.48       54.88      9.95 o 
 -15   4   9        1.05      -12.95      8.63 o 
 -14   4   9        0.04       -0.94      6.06 o 
 -13   4   9        8.19       11.35      5.36 o 
 -12   4   9       76.89       72.24      8.31 o 
 -11   4   9      145.54      133.25      9.66 o 
 -10   4   9        3.82        8.75      4.24 o 
  -9   4   9       34.12       36.67      6.06 o 
  -8   4   9      426.53      441.84     26.92 o 
  -7   4   9      463.03      452.44     14.20 o 
  -6   4   9       65.81       49.82      7.63 o 
  -5   4   9      154.28      148.78     33.11 o 
  -4   4   9       38.05       38.91      5.25 o 
  -3   4   9     1380.36     1433.26     30.04 o 
  -2   4   9     1194.21     1318.38     27.89 o 
  -1   4   9      115.22       90.55      5.07 o 
   0   4   9      704.79      726.22     18.37 o 
   1   4   9      385.25      380.11     17.78 o 
   2   4   9        0.00        1.37      1.75 o 
   3   4   9      186.70      193.06      6.06 o 
   4   4   9        5.12        3.25      2.47 o 
   5   4   9      414.48      441.05     12.77 o 
   6   4   9      244.74      261.02     10.49 o 
   7   4   9       11.22        8.68      4.51 o 
   8   4   9       21.60       16.23      4.77 o 
   9   4   9       49.42       48.53      6.79 o 
  10   4   9        6.91        0.03      4.87 o 
  11   4   9       18.30       16.44      8.09 o 
  12   4   9        0.00       -5.29     10.07 o 
 -14   5   9       16.70       34.00     14.75 o 
 -13   5   9       10.20        2.56      5.56 o 
 -12   5   9       24.86       39.67     10.03 o 
 -11   5   9      329.97      330.61     17.43 o 
 -10   5   9        1.92        1.39      4.63 o 
  -9   5   9        2.09        6.84      5.60 o 
  -8   5   9      217.09      209.03     13.99 o 
  -7   5   9       87.71       91.27     18.35 o 
  -6   5   9       52.17       50.15      7.87 o 
  -5   5   9      128.89      117.20     10.42 o 
  -4   5   9       14.30       20.15      4.42 o 
  -3   5   9      167.23      185.42      9.40 o 
  -2   5   9        0.01        4.93      3.45 o 
  -1   5   9       11.07       17.53      3.61 o 
   0   5   9      333.14      336.64      9.06 o 
   1   5   9        1.96        7.64      2.71 o 
   2   5   9      250.30      242.04     12.20 o 
   3   5   9      102.37      107.09      5.54 o 
   4   5   9       49.33       54.20      4.02 o 
   5   5   9      170.75      166.53      8.36 o 
   6   5   9       28.49       23.25      5.70 o 
   7   5   9      232.60      206.10     12.29 o 
   8   5   9        0.74       -0.61      5.11 o 
   9   5   9      113.79      117.27     10.87 o 
  10   5   9       17.72       20.15      7.06 o 
  11   5   9        0.23       -0.98      6.12 o 
  12   5   9        0.89       -8.05      6.82 o 
 -14   6   9       13.47       25.71      9.63 o 
 -13   6   9        0.01        0.96      6.90 o 
 -12   6   9        4.43       -0.67      6.63 o 
 -11   6   9       23.43       27.16      6.78 o 
 -10   6   9       63.07       48.14     10.79 o 
  -9   6   9        0.00        6.13      5.83 o 
  -8   6   9      267.51      248.28     15.75 o 
  -7   6   9       15.02       22.47      7.20 o 
  -6   6   9       44.54       49.60      8.64 o 
  -5   6   9      403.60      448.65     19.33 o 
  -4   6   9       99.70      108.12      7.98 o 
  -3   6   9      328.28      351.09     12.87 o 
  -2   6   9      365.06      375.77     13.56 o 
  -1   6   9       72.93       67.99      5.81 o 
   0   6   9        0.05       -0.25      3.04 o 
   1   6   9      620.04      604.19     15.19 o 
   2   6   9       18.52       24.43      4.20 o 
   3   6   9      223.53      234.13     11.21 o 
   4   6   9       82.23       72.18      6.02 o 
   5   6   9      294.37      281.86     17.31 o 
   6   6   9      168.83      174.98     15.01 o 
   7   6   9       23.34       25.19      8.14 o 
   8   6   9       50.63       81.09     12.46 o 
   9   6   9        2.68        8.17      7.87 o 
  10   6   9        1.01        0.79      6.46 o 
  11   6   9       19.93       30.92     10.54 o 
 -13   7   9       14.48       10.93      7.83 o 
 -12   7   9       14.17       19.65      6.62 o 
 -11   7   9       24.95       20.10      7.92 o 
 -10   7   9        2.21        1.44      6.11 o 
  -9   7   9      193.12      196.67     21.59 o 
  -8   7   9       22.01       15.44      7.20 o 
  -7   7   9      602.92      633.28     43.21 o 
  -6   7   9      167.76      187.95     13.99 o 
  -5   7   9       40.96       35.54     11.51 o 
  -4   7   9       18.17        9.99      5.45 o 
  -3   7   9        0.61       -5.24      3.54 o 
  -2   7   9      112.56      125.05      8.84 o 
  -1   7   9      428.54      452.33     13.47 o 
   0   7   9      921.56      919.28     20.41 o 
   1   7   9      142.29      129.84      7.88 o 
   2   7   9       23.26       23.36      4.44 o 
   3   7   9      186.91      168.98     10.50 o 
   4   7   9      257.65      226.88     11.73 o 
   5   7   9      694.09      714.28     21.64 o 
   6   7   9      141.95      161.53     15.01 o 
   7   7   9       29.74       29.61     12.95 o 
   8   7   9      106.49      119.15     14.76 o 
   9   7   9        0.58        7.56      8.14 o 
  10   7   9       14.82       11.92     11.51 o 
  11   7   9        5.21        5.04      8.65 o 
 -13   8   9        1.40        4.14      6.78 o 
 -12   8   9       37.66       30.63      8.29 o 
 -11   8   9        0.07        2.95      9.71 o 
 -10   8   9       11.71        2.32      6.56 o 
  -9   8   9       14.23       20.44      8.63 o 
  -8   8   9       55.67       69.75     11.51 o 
  -7   8   9        4.49       -2.19      5.32 o 
  -6   8   9        4.48        0.07      6.12 o 
  -5   8   9       48.25       44.43      9.12 o 
  -4   8   9      921.79      960.52     25.29 o 
  -3   8   9      995.62      970.79     25.16 o 
  -2   8   9       93.67       84.67      8.24 o 
  -1   8   9      309.41      289.75     11.36 o 
   0   8   9      287.47      298.16     13.82 o 
   1   8   9       29.65       21.81      4.92 o 
   2   8   9     1181.21     1139.97     30.58 o 
   3   8   9      114.46      131.22      8.50 o 
   4   8   9       11.80        6.96      4.15 o 
   5   8   9       99.53      101.12      9.92 o 
   6   8   9       87.68       97.80     12.97 o 
   7   8   9       13.66        1.58      7.43 o 
   8   8   9        4.06        0.35      7.36 o 
   9   8   9        1.39       11.05      8.38 o 
  10   8   9        0.60        6.29      8.81 o 
 -12   9   9        6.78        6.75      6.89 o 
 -11   9   9        0.65        6.48      7.63 o 
 -10   9   9       50.36       39.45      9.63 o 
  -9   9   9       56.08       55.90     10.42 o 
  -8   9   9        2.06       -3.60      6.11 o 
  -7   9   9       82.36       85.57     18.35 o 
  -6   9   9      907.36      854.04     49.71 o 
  -5   9   9        5.57       -3.30      8.27 o 
  -4   9   9        5.57       -1.47      5.32 o 
  -3   9   9      338.83      348.23     25.20 o 
  -2   9   9        4.41       10.48      5.18 o 
  -1   9   9      701.06      748.51     19.38 o 
   0   9   9      896.89      960.39     22.52 o 
   1   9   9       93.35       95.49      7.95 o 
   2   9   9       86.15       75.72      7.34 o 
   3   9   9        0.73       -0.34      4.04 o 
   4   9   9        2.49       -2.56      4.08 o 
   5   9   9       99.60       97.31     17.60 o 
   6   9   9       21.60       11.03      7.87 o 
   7   9   9        2.44        6.54      8.09 o 
   8   9   9      105.08      117.93     15.75 o 
   9   9   9        0.01        1.33      8.09 o 
 -11  10   9        4.32       -6.08      7.78 o 
 -10  10   9        1.32        2.49      7.58 o 
  -9  10   9        2.88       11.15      8.14 o 
  -8  10   9        4.20        4.01      7.07 o 
  -7  10   9       84.76       61.30     11.44 o 
  -6  10   9       37.07       52.28     10.42 o 
  -5  10   9      423.33      394.00     21.36 o 
  -4  10   9      167.86      181.42     38.14 o 
  -3  10   9      523.90      537.15     29.52 o 
  -2  10   9        0.14        0.18      6.48 o 
  -1  10   9      193.44      200.82     16.03 o 
   0  10   9        6.92       11.51      6.23 o 
   1  10   9       28.27       18.28      6.21 o 
   2  10   9      266.87      285.33     23.69 o 
   3  10   9       12.08        8.64      5.20 o 
   4  10   9      115.03      107.73      8.01 o 
   5  10   9        7.97       23.81     10.43 o 
   6  10   9        4.24      -12.95      9.71 o 
   7  10   9        0.23        2.14      8.38 o 
   8  10   9       13.64       11.19      9.12 o 
  -9  11   9       43.84       58.14     12.46 o 
  -8  11   9      202.55      224.13     19.43 o 
  -7  11   9       54.19       42.30     10.79 o 
  -6  11   9      197.36      192.83     18.35 o 
  -5  11   9      178.53      162.57     16.02 o 
  -4  11   9       35.92       17.49     12.59 o 
  -3  11   9        1.85        1.30      6.34 o 
  -2  11   9        1.22        2.43      6.85 o 
  -1  11   9       96.62      114.59     19.79 o 
   0  11   9       17.01       12.07      6.45 o 
   1  11   9      328.06      333.94     17.08 o 
   2  11   9        3.46       -8.10      5.40 o 
   3  11   9       11.41        9.40      5.50 o 
   4  11   9        1.06       -2.52      4.64 o 
   5  11   9       24.86       40.30     15.11 o 
   6  11   9        0.00        2.16     10.79 o 
   7  11   9        8.15        4.88      8.38 o 
  -7  12   9        0.26       -9.57      6.85 o 
  -6  12   9        3.50        0.45      8.09 o 
  -5  12   9        0.04        3.60      7.12 o 
  -4  12   9       94.47       89.07     13.31 o 
  -3  12   9        8.34       -3.24      6.84 o 
  -2  12   9        0.63       -3.96      6.61 o 
  -1  12   9       58.97       47.06     10.65 o 
   0  12   9       16.15       10.60      8.38 o 
   1  12   9       92.30      106.28     11.89 o 
   2  12   9        2.34        3.72      5.53 o 
   3  12   9        0.00       -1.58      5.21 o 
   4  12   9       15.83       27.06      8.16 o 
   5  12   9        0.11        5.04     10.79 o 
  -4  13   9        0.02        7.92      8.14 o 
  -3  13   9       15.33       17.99      9.16 o 
  -2  13   9        2.81      -12.41      8.27 o 
  -1  13   9        3.21        4.64      7.87 o 
   0  13   9        0.31        2.11      7.87 o 
   1  13   9       12.82       13.88      7.33 o 
   2  13   9        2.54        3.34      7.35 o 
 -14   0  10      113.50      141.74     14.44 o 
 -12   0  10       62.28       54.55      9.63 o 
 -10   0  10      116.74      108.11     10.65 o 
  -8   0  10      785.19      743.50     36.02 o 
  -6   0  10      647.10      684.43     21.43 o 
  -4   0  10      337.84      348.50     21.60 o 
  -2   0  10      279.67      233.55     11.68 o 
   0   0  10      305.57      288.60      9.52 o 
   2   0  10        4.73        1.80      2.76 o 
   4   0  10      765.67      785.47     32.78 o 
   6   0  10      182.46      188.21     24.47 o 
   8   0  10      105.69      108.18     11.70 o 
  10   0  10       61.39       47.73     15.83 o 
  12   0  10        5.22       -3.41      7.58 o 
 -15   1  10       11.19       -1.84     10.79 o 
 -14   1  10       63.87       83.20      8.62 o 
 -13   1  10       16.98       13.00      5.28 o 
 -12   1  10        0.01       -0.42      4.88 o 
 -11   1  10        2.87       -0.72      3.96 o 
 -10   1  10       47.59       51.98      5.86 o 
  -9   1  10      115.77       98.29     10.20 o 
  -8   1  10       50.40       54.24      5.36 o 
  -7   1  10      161.33      144.54     10.53 o 
  -6   1  10     2070.33     1984.97     37.52 o 
  -5   1  10        2.00        5.86      3.14 o 
  -4   1  10       97.74       99.20      5.32 o 
  -3   1  10      530.40      558.44     13.68 o 
  -2   1  10      179.71      148.59      6.84 o 
  -1   1  10     1732.11     1707.77     25.13 o 
   0   1  10       12.92       10.96      2.12 o 
   1   1  10       15.52       22.26      2.96 o 
   2   1  10      575.17      557.30     10.17 o 
   3   1  10      382.61      371.58      8.06 o 
   4   1  10        0.40        0.37      2.41 o 
   5   1  10        1.83        2.06      3.47 o 
   6   1  10        0.49       -1.07      3.63 o 
   7   1  10        0.00        2.56      4.01 o 
   8   1  10      108.76       94.81      8.88 o 
   9   1  10        3.11        4.86      4.46 o 
  10   1  10        5.37        1.74      4.83 o 
  11   1  10        8.53        3.63      5.26 o 
  12   1  10        1.22        8.21      5.77 o 
 -15   2  10        0.74        0.51      7.87 o 
 -14   2  10       35.96       42.14      7.15 o 
 -13   2  10      193.35      203.16     11.42 o 
 -12   2  10       79.55       75.95     13.61 o 
 -11   2  10      445.92      435.42     16.62 o 
 -10   2  10        1.63       -1.04      3.80 o 
  -9   2  10      418.49      399.35     12.62 o 
  -8   2  10      679.81      693.18     16.48 o 
  -7   2  10      135.77      136.96      8.15 o 
  -6   2  10      943.60      968.25     21.94 o 
  -5   2  10      197.42      252.82      9.34 o 
  -4   2  10      623.38      658.17     14.14 o 
  -3   2  10        3.71        6.41      3.17 o 
  -2   2  10       58.00       70.87      5.28 o 
  -1   2  10        0.77        4.06      2.22 o 
   0   2  10       81.45       71.00      4.87 o 
   1   2  10     1081.14     1175.57     18.55 o 
   2   2  10       24.87       25.75      2.85 o 
   3   2  10       58.08       83.37      4.88 o 
   4   2  10      231.34      223.53      7.46 o 
   5   2  10        4.52        0.67      3.21 o 
   6   2  10       73.61       68.27      6.50 o 
   7   2  10      366.01      390.08     13.41 o 
   8   2  10        1.70        1.78      4.38 o 
   9   2  10        0.16       -0.26      4.58 o 
  10   2  10       15.02       10.01      6.85 o 
  11   2  10        5.59        8.94      5.51 o 
  12   2  10        0.83       -0.20      5.70 o 
 -15   3  10       29.99       13.67     13.67 o 
 -14   3  10       12.77       10.29      6.58 o 
 -13   3  10      118.91      147.04     10.03 o 
 -12   3  10       98.20       90.59     18.80 o 
 -11   3  10       56.47       73.62      7.06 o 
 -10   3  10       13.23        9.02      4.17 o 
  -9   3  10      100.39      101.55      7.31 o 
  -8   3  10       43.35       39.65      5.79 o 
  -7   3  10       64.55       54.95      8.38 o 
  -6   3  10       21.18       19.43      5.60 o 
  -5   3  10      462.87      539.03     27.73 o 
  -4   3  10      296.96      316.53     12.04 o 
  -3   3  10      210.22      228.50     10.79 o 
  -2   3  10       27.44       42.59      4.58 o 
  -1   3  10     1461.50     1513.06     23.54 o 
   0   3  10      798.07      826.59     15.37 o 
   1   3  10      143.20      124.28     14.40 o 
   2   3  10      983.79     1051.55     15.90 o 
   3   3  10      136.87      151.49      5.47 o 
   4   3  10        0.25       -2.46      2.53 o 
   5   3  10        5.12        2.13      4.26 o 
   6   3  10      772.31      758.13     18.53 o 
   7   3  10      346.81      317.82     12.04 o 
   8   3  10       28.53       39.82      7.86 o 
   9   3  10        9.67        7.31      5.04 o 
  10   3  10      104.08      113.16      9.56 o 
  11   3  10       42.68       47.49      9.45 o 
  12   3  10       27.17       27.77      7.07 o 
 -15   4  10       49.31       65.48     17.99 o 
 -14   4  10        0.01        2.94      6.02 o 
 -13   4  10       57.49       61.30     10.55 o 
 -12   4  10       41.70       47.60      8.16 o 
 -11   4  10       14.48       16.35      5.89 o 
 -10   4  10       96.86       88.46      8.96 o 
  -9   4  10       52.18       48.71     10.79 o 
  -8   4  10       88.66       95.67     10.42 o 
  -7   4  10       15.85       21.18      6.34 o 
  -6   4  10       15.44       19.43      6.11 o 
  -5   4  10      136.96      162.28     11.44 o 
  -4   4  10       46.54       58.32      6.36 o 
  -3   4  10      874.38      927.96     22.60 o 
  -2   4  10        2.78       -0.58      3.26 o 
  -1   4  10       54.29       54.82      5.17 o 
   0   4  10     1861.73     1895.67     28.26 o 
   1   4  10      527.51      560.04     12.25 o 
   2   4  10       85.76      103.93      5.48 o 
   3   4  10       29.43       32.26      3.78 o 
   4   4  10      185.18      183.48      6.35 o 
   5   4  10     1296.23     1302.24     25.60 o 
   6   4  10      405.34      367.27     20.68 o 
   7   4  10       20.36       16.77      4.84 o 
   8   4  10       96.85      122.07     14.19 o 
   9   4  10       41.39       31.95      8.91 o 
  10   4  10       15.23       17.93      8.13 o 
  11   4  10        0.02       -5.41      5.53 o 
  12   4  10        3.41       -3.31      6.75 o 
 -14   5  10        0.59       -0.92      5.82 o 
 -13   5  10       34.03       42.01     10.58 o 
 -12   5  10      146.85      132.70     21.95 o 
 -11   5  10        8.66        9.18      5.79 o 
 -10   5  10      466.02      470.88     21.89 o 
  -9   5  10        6.93        4.35      5.83 o 
  -8   5  10      172.82      174.31     15.83 o 
  -7   5  10       18.73       20.51     13.31 o 
  -6   5  10       27.70       37.69     14.75 o 
  -5   5  10        5.83       -0.81      6.48 o 
  -4   5  10       43.48       48.86      6.08 o 
  -3   5  10       89.74       96.90      7.61 o 
  -2   5  10      873.27      876.01     22.04 o 
  -1   5  10       33.29       32.72      4.44 o 
   0   5  10      879.38      915.91     18.09 o 
   1   5  10      517.58      510.69     11.86 o 
   2   5  10        1.70        2.25      2.27 o 
   3   5  10       43.33       43.72      4.45 o 
   4   5  10      161.15      178.73      7.30 o 
   5   5  10       37.36       34.78      8.81 o 
   6   5  10      900.05      908.63     46.11 o 
   7   5  10      145.22      131.62     14.22 o 
   8   5  10      275.87      264.90     18.83 o 
   9   5  10       14.23       18.47      8.38 o 
  10   5  10       18.91        8.59      8.99 o 
  11   5  10       17.31       27.29      9.83 o 
 -14   6  10        3.32       -2.81      6.62 o 
 -13   6  10        4.51        1.61      6.08 o 
 -12   6  10        2.79        0.42      5.53 o 
 -11   6  10        4.09       -6.01      5.32 o 
 -10   6  10        1.38        0.00      5.60 o 
  -9   6  10       11.04        0.00      6.11 o 
  -8   6  10       57.52       43.88      8.61 o 
  -7   6  10        8.12       10.67      6.04 o 
  -6   6  10       50.11       57.19      8.89 o 
  -5   6  10        0.56       -0.59      5.40 o 
  -4   6  10       13.18        7.02      6.49 o 
  -3   6  10      184.06      210.08     10.80 o 
  -2   6  10      126.20      141.15      9.12 o 
  -1   6  10       21.87       16.87      5.40 o 
   0   6  10       20.13       23.59      4.36 o 
   1   6  10        0.79        0.91      3.16 o 
   2   6  10       70.20       74.22      6.21 o 
   3   6  10      129.20      139.40     13.86 o 
   4   6  10       83.92       78.24      6.59 o 
   5   6  10      626.52      603.31     25.46 o 
   6   6  10       50.22       54.91     10.35 o 
   7   6  10       13.69       20.15     11.51 o 
   8   6  10        2.23       -7.92      6.61 o 
   9   6  10       24.38       28.35     17.27 o 
  10   6  10        8.36        6.16      9.35 o 
  11   6  10        0.06        7.54      8.38 o 
 -13   7  10       17.92       17.76      7.04 o 
 -12   7  10        0.07       10.61      6.36 o 
 -11   7  10        5.93       -3.21      6.56 o 
 -10   7  10        0.92       -2.16      6.11 o 
  -9   7  10        3.83        6.81      6.56 o 
  -8   7  10       12.99        0.03      5.83 o 
  -7   7  10       18.26       10.27     10.43 o 
  -6   7  10       19.35       27.31     16.19 o 
  -5   7  10       58.44       49.32      8.65 o 
  -4   7  10        4.22        0.78      3.99 o 
  -3   7  10       38.14       53.03     11.14 o 
  -2   7  10      317.47      335.10     13.57 o 
  -1   7  10       33.80       40.27      5.32 o 
   0   7  10      595.96      572.77     15.71 o 
   1   7  10      850.96      883.84     20.31 o 
   2   7  10        7.22       10.86      4.06 o 
   3   7  10      129.21      142.10     10.24 o 
   4   7  10       24.94       26.83      5.25 o 
   5   7  10       19.69       13.00      7.58 o 
   6   7  10       54.61       44.91      9.91 o 
   7   7  10        0.04        6.48      7.20 o 
   8   7  10        3.74        1.84      7.36 o 
   9   7  10        3.97        4.68      8.14 o 
  10   7  10        0.59       -8.49      7.58 o 
 -12   8  10       19.22       25.03     10.38 o 
 -11   8  10       33.58       30.29     26.26 o 
 -10   8  10        5.11        3.73      7.07 o 
  -9   8  10        0.01        1.44      6.11 o 
  -8   8  10       98.12      101.47     20.15 o 
  -7   8  10      237.56      205.64     15.78 o 
  -6   8  10      137.90      170.51     14.50 o 
  -5   8  10        2.49       10.25      6.34 o 
  -4   8  10       99.94       94.59     16.53 o 
  -3   8  10       78.37       74.23      8.24 o 
  -2   8  10       77.88       66.89     12.71 o 
  -1   8  10        9.70       10.65      4.56 o 
   0   8  10     1689.16     1607.91     31.07 o 
   1   8  10       32.15       34.55      5.64 o 
   2   8  10      205.90      208.08     13.80 o 
   3   8  10      151.47      163.95     10.22 o 
   4   8  10        0.09       -3.38      4.53 o 
   5   8  10       70.58       75.80     11.67 o 
   6   8  10      193.71      217.85     19.79 o 
   7   8  10       35.80       35.73     10.14 o 
   8   8  10        5.71        2.23      8.27 o 
   9   8  10       27.91       23.54      9.91 o 
  10   8  10       10.86        9.86      9.40 o 
 -11   9  10        5.04       11.84      8.38 o 
 -10   9  10        6.72        5.11     10.43 o 
  -9   9  10        5.99        2.52      7.12 o 
  -8   9  10        2.20        1.57      6.85 o 
  -7   9  10      107.42       98.05     13.20 o 
  -6   9  10      188.71      194.83     16.29 o 
  -5   9  10       97.14       82.91     11.95 o 
  -4   9  10       22.79       31.35      8.09 o 
  -3   9  10        1.89       11.38      6.85 o 
  -2   9  10      313.90      317.65     14.63 o 
  -1   9  10      105.54      109.70      8.59 o 
   0   9  10       15.41       21.14      5.63 o 
   1   9  10      231.77      226.61     13.30 o 
   2   9  10      386.28      405.37     14.27 o 
   3   9  10       24.64       17.99      6.75 o 
   4   9  10       18.15       14.91      6.33 o 
   5   9  10       50.00       40.11     10.79 o 
   6   9  10        0.03        7.64      8.63 o 
   7   9  10        0.00        1.24      8.09 o 
   8   9  10        2.00       16.46      9.91 o 
   9   9  10        2.68        4.12      9.12 o 
 -10  10  10       13.92       14.81      8.38 o 
  -9  10  10       35.78       59.59     14.75 o 
  -8  10  10        9.58       -1.94      6.56 o 
  -7  10  10       52.26       55.38     10.93 o 
  -6  10  10       15.02       32.32      8.89 o 
  -5  10  10       33.49       31.54      8.89 o 
  -4  10  10       99.72      150.77     14.95 o 
  -3  10  10       59.28       75.28     11.19 o 
  -2  10  10       19.64       17.34     10.43 o 
  -1  10  10      147.31      164.39     14.76 o 
   0  10  10      330.15      310.95     15.88 o 
   1  10  10        1.26       -1.74      5.47 o 
   2  10  10      453.50      450.23     17.77 o 
   3  10  10      148.63      160.62     10.56 o 
   4  10  10       57.54       49.12      9.29 o 
   5  10  10        8.96       15.13      8.81 o 
   6  10  10        6.26        8.42      8.47 o 
   7  10  10        0.02        1.80     12.59 o 
  -9  11  10       17.16        5.60      8.99 o 
  -8  11  10       21.75       22.73      9.40 o 
  -7  11  10       38.37       38.40     10.42 o 
  -6  11  10      102.63      127.19     15.27 o 
  -5  11  10        1.07       10.43      7.63 o 
  -4  11  10       16.00       19.86      8.99 o 
  -3  11  10      491.29      516.21     25.67 o 
  -2  11  10      146.93      132.13     15.83 o 
  -1  11  10       37.24       38.95     11.15 o 
   0  11  10        1.11        1.86      6.01 o 
   1  11  10       12.04       20.72      6.99 o 
   2  11  10      133.46      157.20     12.84 o 
   3  11  10       54.75       77.47     10.10 o 
   4  11  10        0.38        0.64      6.85 o 
   5  11  10        2.56       -5.76     10.79 o 
   6  11  10       41.10       33.10     15.11 o 
  -7  12  10       14.46       16.27      9.12 o 
  -6  12  10        9.02        4.80      8.38 o 
  -5  12  10       16.07        8.63      8.14 o 
  -4  12  10        6.09        6.13      7.78 o 
  -3  12  10       16.74       14.05      8.60 o 
  -2  12  10        2.42        3.62      7.07 o 
  -1  12  10       43.25       37.85     10.14 o 
   0  12  10       26.86       20.09     14.03 o 
   1  12  10       25.18       35.10      8.50 o 
   2  12  10      142.52      148.08     13.28 o 
   3  12  10       12.82        6.92      7.19 o 
   4  12  10        0.39        0.08      8.89 o 
  -3  13  10        3.32        2.11      7.87 o 
  -2  13  10        0.03        7.20      8.65 o 
  -1  13  10       20.12       28.90     17.63 o 
   0  13  10       23.23       44.63     11.44 o 
 -15   0  11       50.70       54.69     16.55 o 
 -13   0  11      191.62      229.37     37.07 o 
 -11   0  11     1982.08     2058.61     52.53 o 
  -9   0  11      615.25      628.72     34.57 o 
  -7   0  11      351.85      371.00     24.12 o 
  -5   0  11      311.95      310.30     21.60 o 
  -3   0  11     2214.12     2204.37     51.33 o 
  -1   0  11      197.44      180.11     17.00 o 
   1   0  11       55.51       48.06      5.05 o 
   3   0  11       73.65       88.25      6.28 o 
   5   0  11      327.45      330.59     16.19 o 
   7   0  11      101.62      115.78     12.09 o 
   9   0  11        9.14        1.68      6.85 o 
  11   0  11       72.44      109.62     14.22 o 
 -15   1  11        5.19       15.38     13.67 o 
 -14   1  11       75.52       90.20      9.26 o 
 -13   1  11      161.58      165.76     10.59 o 
 -12   1  11        0.33       -5.95      7.12 o 
 -11   1  11       36.85       37.30      5.77 o 
 -10   1  11        7.09        5.45      3.99 o 
  -9   1  11      267.27      226.92      9.77 o 
  -8   1  11       46.81       52.18      8.83 o 
  -7   1  11       19.31       16.35      4.51 o 
  -6   1  11        1.00        6.36     11.34 o 
  -5   1  11      234.78      228.85      9.26 o 
  -4   1  11      388.89      393.06     18.14 o 
  -3   1  11      201.69      199.34      8.28 o 
  -2   1  11       66.00       70.88      5.46 o 
  -1   1  11      278.01      274.52      9.89 o 
   0   1  11     1222.39     1170.79     17.08 o 
   1   1  11      129.05      130.85      5.55 o 
   2   1  11     1521.85     1606.42     25.71 o 
   3   1  11       96.85      100.08      4.62 o 
   4   1  11      101.97      107.26      7.69 o 
   5   1  11       20.48       16.15      6.65 o 
   6   1  11      517.57      513.78     22.76 o 
   7   1  11      421.63      384.34     14.17 o 
   8   1  11      130.30      125.21      9.24 o 
   9   1  11       51.82       51.65      7.00 o 
  10   1  11       12.05        8.37      5.34 o 
  11   1  11        0.10        3.73      5.64 o 
  12   1  11        0.02       -4.35      6.85 o 
 -15   2  11        2.05       -9.35     10.07 o 
 -14   2  11       12.93       16.00      6.89 o 
 -13   2  11      433.54      446.67     18.69 o 
 -12   2  11       13.41       12.99      7.78 o 
 -11   2  11       87.03       67.37      8.10 o 
 -10   2  11        4.30        7.30      4.26 o 
  -9   2  11       30.28       26.28      5.50 o 
  -8   2  11       66.52       74.17      6.21 o 
  -7   2  11      795.39      723.31     25.21 o 
  -6   2  11      777.76      765.47     25.72 o 
  -5   2  11       95.60      106.21      9.67 o 
  -4   2  11        0.59       -0.94      3.39 o 
  -3   2  11       43.81       43.22      4.83 o 
  -2   2  11      345.39      306.32      9.98 o 
  -1   2  11      477.86      472.60     10.93 o 
   0   2  11       21.62       20.49      3.20 o 
   1   2  11        8.43        6.33      2.20 o 
   2   2  11      564.20      583.17     10.87 o 
   3   2  11        0.94       -0.14      2.26 o 
   4   2  11        3.37       -0.41      3.14 o 
   5   2  11        3.72        3.41      3.76 o 
   6   2  11      117.44      143.34      8.62 o 
   7   2  11      218.16      211.57     10.57 o 
   8   2  11        4.03       -2.30      4.40 o 
   9   2  11       36.48       21.19      5.53 o 
  10   2  11       12.94        8.20      5.38 o 
  11   2  11       13.03       14.54      6.00 o 
  12   2  11        0.10       -7.54      5.60 o 
 -15   3  11       33.71       35.26     15.11 o 
 -14   3  11      224.64      276.34     15.79 o 
 -13   3  11      109.89      123.20     11.20 o 
 -12   3  11       14.69        9.02      9.58 o 
 -11   3  11        0.46        0.30      4.95 o 
 -10   3  11      235.87      231.52     12.74 o 
  -9   3  11      203.17      199.81     11.62 o 
  -8   3  11       41.58       39.32      7.87 o 
  -7   3  11        0.19        7.13      5.32 o 
  -6   3  11      116.69      106.50     13.31 o 
  -5   3  11      231.91      227.97     15.84 o 
  -4   3  11       13.65       17.06      5.72 o 
  -3   3  11      225.21      249.97     10.94 o 
  -2   3  11      132.15      120.38      6.78 o 
  -1   3  11      147.73      134.89      6.15 o 
   0   3  11     1674.11     1749.69     26.76 o 
   1   3  11       93.76      100.92      7.39 o 
   2   3  11       53.50       47.75      4.26 o 
   3   3  11       26.33       17.26      3.89 o 
   4   3  11      217.79      235.43     11.75 o 
   5   3  11       20.07        9.50      4.26 o 
   6   3  11        1.95       -2.35      4.01 o 
   7   3  11       94.08       89.05      7.89 o 
   8   3  11       75.63      109.06      8.92 o 
   9   3  11       48.15       49.86      7.27 o 
  10   3  11        0.48       -2.88      5.04 o 
  11   3  11       31.87       38.12      7.28 o 
  12   3  11       11.99       18.78      6.89 o 
 -14   4  11        3.27        3.14      6.36 o 
 -13   4  11       16.51       19.18      6.73 o 
 -12   4  11        7.01       -3.39      7.24 o 
 -11   4  11      117.56      116.00     11.74 o 
 -10   4  11       54.54       69.45     15.01 o 
  -9   4  11       49.39       38.40      8.38 o 
  -8   4  11       13.04       10.76      5.76 o 
  -7   4  11      208.44      185.64     40.31 o 
  -6   4  11       58.80       51.26      8.14 o 
  -5   4  11      231.80      234.76     18.72 o 
  -4   4  11     1196.06     1240.27     28.44 o 
  -3   4  11       15.29       23.04      5.94 o 
  -2   4  11      172.20      191.17      9.96 o 
  -1   4  11        0.45       -0.38      2.44 o 
   0   4  11        0.81        0.61      2.28 o 
   1   4  11       56.88       43.71      5.16 o 
   2   4  11      258.92      251.83      8.70 o 
   3   4  11      160.42      164.42      6.95 o 
   4   4  11        1.17       -4.70      4.00 o 
   5   4  11       66.11       50.81      7.20 o 
   6   4  11       77.34       94.29     24.47 o 
   7   4  11      313.34      322.20     37.43 o 
   8   4  11      115.81       85.32      9.72 o 
   9   4  11       73.58       69.16     13.67 o 
  10   4  11        1.54       -6.00      7.58 o 
  11   4  11       31.49       31.56     10.79 o 
 -14   5  11        6.96        3.89      8.75 o 
 -13   5  11       55.44       50.77      8.65 o 
 -12   5  11        0.19       -7.03      4.85 o 
 -11   5  11       49.01       58.58      8.45 o 
 -10   5  11       15.05       13.31      7.12 o 
  -9   5  11        7.33        0.63      8.99 o 
  -8   5  11       25.55       21.09      8.28 o 
  -7   5  11      192.47      168.05     13.48 o 
  -6   5  11       24.47       23.03      7.12 o 
  -5   5  11      127.98      137.84     11.70 o 
  -4   5  11      170.68      187.90     14.26 o 
  -3   5  11     1486.12     1549.37     55.22 o 
  -2   5  11       62.98       65.43      6.78 o 
  -1   5  11      106.78      108.32      6.04 o 
   0   5  11       17.36       19.74      3.38 o 
   1   5  11       22.85       36.43      4.17 o 
   2   5  11        8.04        4.59      2.71 o 
   3   5  11      210.42      212.15      8.14 o 
   4   5  11      379.30      382.41     19.49 o 
   5   5  11     1789.33     1754.53     48.69 o 
   6   5  11      201.23      188.52     16.03 o 
   7   5  11       13.50       16.90      8.38 o 
   8   5  11       18.03       37.24     17.27 o 
   9   5  11        1.73        1.92     17.99 o 
  10   5  11        0.01        3.17      8.09 o 
  11   5  11        0.40        6.39      8.60 o 
 -13   6  11       11.04       11.60      6.62 o 
 -12   6  11       25.09       15.06     11.04 o 
 -11   6  11        5.20       10.13      6.20 o 
 -10   6  11      126.82      122.68     18.35 o 
  -9   6  11       78.97       77.31     17.27 o 
  -8   6  11        0.96       -3.46      5.32 o 
  -7   6  11       92.08       88.15     10.93 o 
  -6   6  11        5.08        5.69      5.53 o 
  -5   6  11       15.02       16.00      7.56 o 
  -4   6  11       96.23      125.58      9.12 o 
  -3   6  11       58.45       74.02      7.61 o 
  -2   6  11       20.07       17.68      4.76 o 
  -1   6  11      132.02      132.78      7.81 o 
   0   6  11        2.53        0.13      3.11 o 
   1   6  11      146.35      150.31      8.41 o 
   2   6  11      412.00      390.42     15.21 o 
   3   6  11      603.00      590.61     21.18 o 
   4   6  11      464.98      483.46     25.20 o 
   5   6  11      206.90      196.15     15.78 o 
   6   6  11      133.11      118.76     13.93 o 
   7   6  11       11.80       15.25      7.87 o 
   8   6  11        0.97        8.54      7.95 o 
   9   6  11       11.24       13.30      8.38 o 
  10   6  11       15.76       30.21     11.16 o 
 -13   7  11        5.14       11.06      7.69 o 
 -12   7  11       51.56       58.35     14.43 o 
 -11   7  11        6.72        3.39      7.07 o 
 -10   7  11       33.55       27.34      8.65 o 
  -9   7  11       90.47      106.16     19.79 o 
  -8   7  11       94.86       82.76     11.19 o 
  -7   7  11        7.02        9.67     10.07 o 
  -6   7  11        1.31        8.17      5.83 o 
  -5   7  11        0.58        3.96      5.09 o 
  -4   7  11       51.43       50.22      6.98 o 
  -3   7  11      388.22      359.16     14.54 o 
  -2   7  11      161.58      161.26     10.49 o 
  -1   7  11       90.51       98.06      7.60 o 
   0   7  11       41.55       48.76      6.02 o 
   1   7  11      721.83      683.01     17.71 o 
   2   7  11      469.65      485.54     14.71 o 
   3   7  11       10.24        3.44      3.92 o 
   4   7  11      577.03      578.05     19.67 o 
   5   7  11      183.70      193.92     16.53 o 
   6   7  11      104.08       94.24     17.99 o 
   7   7  11      103.32       82.17     16.55 o 
   8   7  11       16.64        6.25      8.89 o 
   9   7  11       59.16       61.99     12.69 o 
  10   7  11        0.81        3.94      9.35 o 
 -12   8  11        0.32        2.93     10.87 o 
 -11   8  11       23.26        7.60      8.09 o 
 -10   8  11        4.98       -1.08      6.61 o 
  -9   8  11       20.14       13.28     11.51 o 
  -8   8  11       15.69       13.52     11.87 o 
  -7   8  11       23.44       23.35     14.03 o 
  -6   8  11       63.51       65.52     10.18 o 
  -5   8  11       12.02       18.48      8.27 o 
  -4   8  11        4.31       10.76      5.11 o 
  -3   8  11        1.76       -2.34      4.28 o 
  -2   8  11       47.57       43.68      7.15 o 
  -1   8  11      154.17      159.00      9.59 o 
   0   8  11       14.72       14.09      4.64 o 
   1   8  11       64.01       65.32      6.89 o 
   2   8  11        4.53       -0.07      4.78 o 
   3   8  11      510.57      482.33     48.01 o 
   4   8  11      167.81      124.74     31.16 o 
   5   8  11        2.21        2.56      9.35 o 
   6   8  11      161.92      155.73     16.02 o 
   7   8  11        0.01        9.35      8.65 o 
   8   8  11        4.95        6.72      9.71 o 
   9   8  11       47.68       38.18     19.43 o 
 -11   9  11        0.12        6.11      8.38 o 
 -10   9  11        2.37       -6.27      6.91 o 
  -9   9  11        2.86        7.54     12.59 o 
  -8   9  11       28.80       22.16     10.43 o 
  -7   9  11       25.17       23.66      9.35 o 
  -6   9  11        6.99        2.74     10.43 o 
  -5   9  11       13.73       -3.42     13.67 o 
  -4   9  11        1.03       -5.28      5.32 o 
  -3   9  11       15.53       13.14      5.79 o 
  -2   9  11       66.57       53.56      7.98 o 
  -1   9  11       25.35       32.79      7.17 o 
   0   9  11       33.57       16.14      6.94 o 
   1   9  11      413.08      394.95     14.20 o 
   2   9  11        0.02        2.52      4.49 o 
   3   9  11       61.53       73.66      8.00 o 
   4   9  11       95.10       69.60     17.63 o 
   5   9  11       74.94       65.49     11.70 o 
   6   9  11       29.21       44.73     11.87 o 
   7   9  11       43.67       44.64     13.31 o 
   8   9  11       14.51       18.64     15.83 o 
 -10  10  11       59.07       45.36     11.57 o 
  -9  10  11       43.50       41.84     11.51 o 
  -8  10  11       34.13       29.95      9.83 o 
  -7  10  11       80.29       72.01     12.72 o 
  -6  10  11        1.74        7.20     10.07 o 
  -5  10  11        0.00       -3.03      5.83 o 
  -4  10  11       35.23       20.51      8.14 o 
  -3  10  11      163.78      186.80     16.28 o 
  -2  10  11       43.27       34.54      8.65 o 
  -1  10  11       11.38       17.50      7.87 o 
   0  10  11       29.73       38.06      7.48 o 
   1  10  11        0.08       -6.01      4.57 o 
   2  10  11      205.68      245.67     12.48 o 
   3  10  11      364.53      386.76     15.27 o 
   4  10  11       11.75        7.06      8.38 o 
   5  10  11       38.27       37.77     10.93 o 
   6  10  11       23.33        6.58      9.35 o 
   7  10  11       36.06       35.32     11.15 o 
  -8  11  11       57.60       41.41     11.06 o 
  -7  11  11       28.65       19.59      9.12 o 
  -6  11  11       14.80       21.79     14.39 o 
  -5  11  11       58.63       48.39     10.42 o 
  -4  11  11       10.72        1.80      7.63 o 
  -3  11  11       27.94       37.20      9.83 o 
  -2  11  11       28.19       44.52     10.54 o 
  -1  11  11       76.16       96.49     13.71 o 
   0  11  11      173.25      203.00     14.61 o 
   1  11  11        9.76       12.27      6.82 o 
   2  11  11       46.80       49.83      8.96 o 
   3  11  11        3.25       18.71      7.04 o 
   4  11  11       27.56       13.67     12.95 o 
   5  11  11       16.00       24.47     14.39 o 
  -6  12  11        1.57        4.68      8.65 o 
  -5  12  11       56.25       71.39     17.27 o 
  -4  12  11       48.22       58.42     11.88 o 
  -3  12  11       52.74       62.13     11.88 o 
  -2  12  11        9.97       11.38      8.09 o 
  -1  12  11        0.13        3.31     11.15 o 
   0  12  11       10.78       -0.02      7.87 o 
   1  12  11        2.84       -2.62      5.98 o 
   2  12  11        1.98        6.35      6.82 o 
   3  12  11       23.46        5.88      8.61 o 
 -14   0  12        1.58        2.52      7.63 o 
 -12   0  12       98.87      106.43     12.69 o 
 -10   0  12      600.68      563.85     33.85 o 
  -8   0  12      191.48      175.48     12.28 o 
  -6   0  12     2086.93     2001.47     46.76 o 
  -4   0  12       42.20       30.62      6.61 o 
  -2   0  12     1298.12     1239.16     85.10 o 
   0   0  12      700.89      715.80     17.67 o 
   2   0  12     1038.57     1040.17     22.95 o 
   4   0  12      586.83      596.76     34.21 o 
   6   0  12      109.58      120.02     11.89 o 
   8   0  12        6.24        1.73      6.85 o 
  10   0  12        0.41       -6.82      6.34 o 
 -15   1  12       14.28       21.35      7.89 o 
 -14   1  12        1.11       -3.29      5.79 o 
 -13   1  12      151.78      181.78     13.14 o 
 -12   1  12       24.40       20.13      8.66 o 
 -11   1  12      255.73      249.32     13.41 o 
 -10   1  12      156.41      166.62     11.21 o 
  -9   1  12      833.49      866.28     30.31 o 
  -8   1  12       17.21       14.08      4.96 o 
  -7   1  12      406.90      430.57     41.04 o 
  -6   1  12       75.42       87.15     10.14 o 
  -5   1  12       82.05       70.71      9.16 o 
  -4   1  12       17.52       12.23      4.57 o 
  -3   1  12      375.84      392.75     12.06 o 
  -2   1  12        4.49       13.13      3.71 o 
  -1   1  12      299.67      291.96      8.44 o 
   0   1  12      206.39      207.93      6.26 o 
   1   1  12       14.27       12.92      2.68 o 
   2   1  12      232.91      243.92      6.94 o 
   3   1  12      447.01      459.35      9.89 o 
   4   1  12        6.28        3.05      3.47 o 
   5   1  12       65.65       82.72      7.02 o 
   6   1  12        0.82       -5.63      3.86 o 
   7   1  12       19.10       15.44      5.31 o 
   8   1  12        0.98       -3.75      4.56 o 
   9   1  12       45.67       32.97      9.45 o 
  10   1  12       49.40       57.63      7.80 o 
  11   1  12        6.91        8.14      9.35 o 
 -15   2  12        8.62       21.14     10.24 o 
 -14   2  12       65.03       45.35      8.82 o 
 -13   2  12       20.33       16.59      6.92 o 
 -12   2  12        3.55       -4.82      5.25 o 
 -11   2  12       71.94      103.30     10.61 o 
 -10   2  12       53.08       46.87      7.33 o 
  -9   2  12       46.26       35.06      7.08 o 
  -8   2  12        0.50       -4.04      5.32 o 
  -7   2  12        3.67       -5.38      4.81 o 
  -6   2  12       42.42       57.40     11.15 o 
  -5   2  12       93.77       78.12      9.16 o 
  -4   2  12      557.13      535.02     16.91 o 
  -3   2  12       44.69       37.20      4.92 o 
  -2   2  12        0.73       -0.75      2.92 o 
  -1   2  12        0.62       -1.36      2.53 o 
   0   2  12      470.26      476.22     11.30 o 
   1   2  12      123.12      116.49      6.13 o 
   2   2  12       21.24       16.61      3.31 o 
   3   2  12      277.98      308.67      9.12 o 
   4   2  12       18.29       19.43      5.37 o 
   5   2  12      277.71      289.21     11.35 o 
   6   2  12        3.48       -2.06      4.20 o 
   7   2  12       28.36       25.55      5.68 o 
   8   2  12      150.52      134.14     10.70 o 
   9   2  12       38.84       27.70      6.29 o 
  10   2  12       18.16       13.29      5.96 o 
  11   2  12        9.65       26.52      7.13 o 
 -14   3  12        2.69        4.20      6.62 o 
 -13   3  12       91.14       81.73     10.52 o 
 -12   3  12      531.89      573.11     20.92 o 
 -11   3  12       66.97       71.90      9.08 o 
 -10   3  12      265.31      279.53     14.12 o 
  -9   3  12      353.25      346.29     18.33 o 
  -8   3  12      236.48      229.97     19.43 o 
  -7   3  12       29.15       31.81      7.63 o 
  -6   3  12       39.62       53.20      8.38 o 
  -5   3  12      224.99      214.26     23.39 o 
  -4   3  12       96.07      111.29      8.58 o 
  -3   3  12       63.17       84.71     12.50 o 
  -2   3  12      446.67      469.65     13.12 o 
  -1   3  12       28.27       29.71      3.92 o 
   0   3  12      375.38      383.86     10.26 o 
   1   3  12       22.61       13.83      5.52 o 
   2   3  12        6.85        8.52      3.05 o 
   3   3  12      251.59      261.39      8.62 o 
   4   3  12        4.09        1.57      4.66 o 
   5   3  12      175.91      151.82     10.91 o 
   6   3  12        1.73       -0.68      4.95 o 
   7   3  12      156.07      147.08     20.76 o 
   8   3  12       26.33       21.71      6.75 o 
   9   3  12        5.90        9.55      6.24 o 
  10   3  12        0.44       -3.41      7.76 o 
  11   3  12        0.61        2.79      6.91 o 
 -14   4  12        4.82        5.54      6.78 o 
 -13   4  12        0.03       -4.95      5.60 o 
 -12   4  12        7.05        5.65      7.44 o 
 -11   4  12      150.72      134.37     11.20 o 
 -10   4  12        5.48       -0.34      4.53 o 
  -9   4  12       98.03       92.16     11.70 o 
  -8   4  12       66.20       69.00     10.79 o 
  -7   4  12      144.39      155.33     24.11 o 
  -6   4  12       55.39       54.14      8.61 o 
  -5   4  12       21.16       21.78      5.22 o 
  -4   4  12      114.04      130.21     16.10 o 
  -3   4  12       23.79       23.69      5.22 o 
  -2   4  12       12.98       11.08      3.63 o 
  -1   4  12      120.18      124.60      6.43 o 
   0   4  12       23.51       20.12      4.68 o 
   1   4  12        0.48       -2.06      2.31 o 
   2   4  12       20.54        8.31      3.19 o 
   3   4  12      622.22      622.06     15.62 o 
   4   4  12       11.04        6.72      4.67 o 
   5   4  12      553.51      562.94     52.93 o 
   6   4  12       97.86       91.53     12.46 o 
   7   4  12       19.59       13.42      6.84 o 
   8   4  12       17.85       -1.61      5.53 o 
   9   4  12       26.80       19.85      8.63 o 
  10   4  12       28.67       22.06     12.59 o 
  11   4  12       16.10       16.44      9.91 o 
 -14   5  12        1.93       -6.51      6.36 o 
 -13   5  12       13.53       15.24      8.17 o 
 -12   5  12       96.30       82.68     12.57 o 
 -11   5  12       55.12       41.90     12.25 o 
 -10   5  12      212.26      198.30     16.03 o 
  -9   5  12        0.49        0.00      6.11 o 
  -8   5  12        3.92        4.05      7.56 o 
  -7   5  12       85.12       61.90     10.18 o 
  -6   5  12      458.06      452.42     20.62 o 
  -5   5  12       42.91       35.88      6.33 o 
  -4   5  12      607.96      600.23     18.84 o 
  -3   5  12      113.49      135.40      9.27 o 
  -2   5  12      180.10      188.37     10.64 o 
  -1   5  12       23.76       25.81      3.95 o 
   0   5  12        2.64        4.22      3.03 o 
   1   5  12      161.19      150.46      7.24 o 
   2   5  12      781.32      781.73     18.44 o 
   3   5  12       18.85       21.57      4.20 o 
   4   5  12     1563.94     1605.10     46.36 o 
   5   5  12       18.43       21.84     10.07 o 
   6   5  12      104.17       93.98     12.72 o 
   7   5  12       14.13        8.87      7.87 o 
   8   5  12       71.07       65.28     11.88 o 
   9   5  12        8.97        7.34      8.81 o 
  10   5  12       39.69       12.35     11.87 o 
 -13   6  12        5.23        3.05      5.98 o 
 -12   6  12        9.21       16.55      7.04 o 
 -11   6  12       29.41       19.06      8.89 o 
 -10   6  12       27.63       26.20      8.61 o 
  -9   6  12        6.51        0.14     15.47 o 
  -8   6  12        3.62       -3.24      5.09 o 
  -7   6  12       51.76       44.04      9.16 o 
  -6   6  12       85.47      107.88     11.70 o 
  -5   6  12        2.39       -0.20      3.86 o 
  -4   6  12       83.61       96.96      9.38 o 
  -3   6  12       64.15       62.01      9.70 o 
  -2   6  12      119.63      141.52      9.83 o 
  -1   6  12      315.89      331.57     11.87 o 
   0   6  12       15.53        4.91      3.89 o 
   1   6  12        1.65       -5.82      3.88 o 
   2   6  12       60.55       48.77      7.28 o 
   3   6  12      540.24      551.57     15.79 o 
   4   6  12      405.72      517.89     52.55 o 
   5   6  12      274.40      253.79     20.87 o 
   6   6  12      175.95      153.01     15.24 o 
   7   6  12        2.42       -6.40      7.07 o 
   8   6  12      188.26      172.96     21.23 o 
   9   6  12       93.44       88.69     14.50 o 
  10   6  12       15.29       18.28     20.15 o 
 -12   7  12      139.53      146.16     13.14 o 
 -11   7  12        0.06        1.18      7.07 o 
 -10   7  12       12.27       12.86      7.78 o 
  -9   7  12        0.03       -6.63      6.12 o 
  -8   7  12        2.55       -4.45      5.53 o 
  -7   7  12       39.51       26.62      8.14 o 
  -6   7  12       98.86       89.10     11.44 o 
  -5   7  12        1.41       -3.15      4.11 o 
  -4   7  12        0.02       -4.34      4.11 o 
  -3   7  12       17.06       12.48      5.22 o 
  -2   7  12      329.17      337.08     14.40 o 
  -1   7  12        7.20        6.32      4.51 o 
   0   7  12       30.37       29.36      5.38 o 
   1   7  12        4.40        3.58      4.20 o 
   2   7  12       17.49       15.65      4.97 o 
   3   7  12      176.27      180.95     11.54 o 
   4   7  12      237.98      263.80     18.57 o 
   5   7  12      247.89      246.47     52.90 o 
   6   7  12        3.03       13.46      7.87 o 
   7   7  12       10.87       10.50     11.87 o 
   8   7  12      109.35      106.63     26.63 o 
   9   7  12        0.24        3.85      8.60 o 
 -12   8  12       22.95        7.15      8.89 o 
 -11   8  12        8.34       -0.39      7.87 o 
 -10   8  12       37.57       31.22      9.91 o 
  -9   8  12        0.06       -2.19      6.34 o 
  -8   8  12       29.13       19.84      8.38 o 
  -7   8  12       73.96       60.47     11.16 o 
  -6   8  12       84.58       70.67     11.51 o 
  -5   8  12       24.29       14.60     16.19 o 
  -4   8  12      116.77      112.54     10.09 o 
  -3   8  12      180.00      173.06     11.59 o 
  -2   8  12        2.72        3.02      4.70 o 
  -1   8  12       16.11       13.86      4.90 o 
   0   8  12      330.59      332.09     21.20 o 
   1   8  12        1.32        3.05      4.38 o 
   2   8  12       66.36       58.37      7.92 o 
   3   8  12      147.39      159.79     16.62 o 
   4   8  12      108.57       93.11     12.97 o 
   5   8  12        1.94        2.56      6.85 o 
   6   8  12        3.74       11.38      8.09 o 
   7   8  12        0.17        4.43      8.38 o 
   8   8  12       49.67       35.90     10.93 o 
 -11   9  12       28.22       25.54     10.18 o 
 -10   9  12       31.19       20.26      9.40 o 
  -9   9  12       36.70       32.98     12.59 o 
  -8   9  12        9.24        4.20      8.63 o 
  -7   9  12       14.86        8.63      7.12 o 
  -6   9  12       83.68       81.84     11.95 o 
  -5   9  12       15.09       25.05      7.87 o 
  -4   9  12        9.20       16.01      5.95 o 
  -3   9  12        3.86        3.60      5.11 o 
  -2   9  12       63.11       68.32      8.72 o 
  -1   9  12        2.67       -5.52      4.99 o 
   0   9  12        3.17       11.06      5.02 o 
   1   9  12       15.04       12.56      5.40 o 
   2   9  12       29.45       34.42      6.49 o 
   3   9  12        8.30        8.36      6.36 o 
   4   9  12       11.10       11.05      8.60 o 
   5   9  12       12.86        0.42      7.78 o 
   6   9  12        2.19       10.53      8.38 o 
   7   9  12       32.19       10.60      9.32 o 
  -9  10  12      165.65      156.31     23.75 o 
  -8  10  12      117.78      108.39     14.95 o 
  -7  10  12        5.66        8.39      7.58 o 
  -6  10  12      113.40      115.37     21.95 o 
  -5  10  12        1.03       -6.03      6.04 o 
  -4  10  12       21.17       16.47     12.95 o 
  -3  10  12        4.90       15.16      7.58 o 
  -2  10  12       89.68      108.92     13.71 o 
  -1  10  12        8.01        9.35     15.11 o 
   0  10  12       13.74        7.40      5.30 o 
   1  10  12       61.68       68.33      8.04 o 
   2  10  12        9.35        9.77      6.73 o 
   3  10  12       45.93       54.08      9.41 o 
   4  10  12       27.04       25.54      9.91 o 
   5  10  12       73.12       78.47     13.48 o 
   6  10  12       65.79       38.44     12.18 o 
  -7  11  12       18.14       20.30      9.40 o 
  -6  11  12        1.04        1.14      7.36 o 
  -5  11  12       35.78       31.38      9.51 o 
  -4  11  12       49.73       63.14     12.18 o 
  -3  11  12        0.67       -2.51      6.85 o 
  -2  11  12        1.52       -3.15      7.36 o 
  -1  11  12        0.01        2.52      7.63 o 
   0  11  12       17.08        8.21      6.31 o 
   1  11  12       34.83       48.20      9.27 o 
   2  11  12      109.50      105.63     11.63 o 
   3  11  12       22.31       28.13     13.67 o 
   4  11  12        8.28       19.43     15.11 o 
  -5  12  12        2.56       10.07      9.16 o 
  -4  12  12       21.31        8.02      8.38 o 
  -3  12  12        8.32        5.54      8.38 o 
  -2  12  12        1.19       -4.57      9.35 o 
  -1  12  12        0.83        5.27      8.47 o 
   0  12  12        0.07        5.89      8.38 o 
   1  12  12        4.75        5.12      6.73 o 
 -13   0  13        1.03        5.04     10.79 o 
 -11   0  13       49.31       56.85     15.11 o 
  -9   0  13     1279.58     1182.08     53.34 o 
  -7   0  13     3484.59     3474.30    110.65 o 
  -5   0  13     1001.87      968.60     43.24 o 
  -3   0  13        6.19        1.44      5.09 o 
  -1   0  13     2043.01     2100.28     39.45 o 
   1   0  13      397.77      416.40     15.67 o 
   3   0  13       83.36       72.85      8.64 o 
   5   0  13      409.34      431.73     27.36 o 
   7   0  13       16.40       11.22     10.07 o 
   9   0  13        0.31        6.91      7.58 o 
  11   0  13        0.06        2.75      8.60 o 
 -14   1  13       25.12       19.06      7.51 o 
 -13   1  13       56.38       54.85      8.89 o 
 -12   1  13       21.76       18.89     11.66 o 
 -11   1  13       90.96       79.88      9.10 o 
 -10   1  13     2046.52     1935.47     52.54 o 
  -9   1  13      606.57      581.74     19.24 o 
  -8   1  13      833.31      812.49     22.66 o 
  -7   1  13      106.17      115.64     12.59 o 
  -6   1  13      261.99      231.50     15.27 o 
  -5   1  13       71.21       73.27      9.91 o 
  -4   1  13        8.96        2.43      4.18 o 
  -3   1  13       89.72       76.77      6.53 o 
  -2   1  13        3.90        1.21      3.11 o 
  -1   1  13       17.53       19.44      3.89 o 
   0   1  13      260.38      269.84      8.62 o 
   1   1  13       59.02       65.84      4.90 o 
   2   1  13      177.34      192.67      7.52 o 
   3   1  13      194.94      189.23     14.91 o 
   4   1  13       10.10        1.27      4.20 o 
   5   1  13        0.05       -1.21      3.78 o 
   6   1  13      348.93      389.69     22.62 o 
   7   1  13       10.94        1.99      4.69 o 
   8   1  13       66.46       53.88      9.35 o 
   9   1  13        7.03        4.07      5.82 o 
  10   1  13        8.97        2.13      5.61 o 
  11   1  13        0.77       -0.57      5.82 o 
 -14   2  13        7.80       -9.29      6.20 o 
 -13   2  13        1.08       -0.34      5.95 o 
 -12   2  13       18.49       20.28      6.73 o 
 -11   2  13       72.40       69.29      8.67 o 
 -10   2  13      111.68      103.14      9.84 o 
  -9   2  13      223.55      215.87     12.29 o 
  -8   2  13       61.90       57.61     10.18 o 
  -7   2  13       20.04       24.83      7.63 o 
  -6   2  13      312.94      321.64     21.96 o 
  -5   2  13       71.62       69.47      9.40 o 
  -4   2  13        0.25       -2.16      3.74 o 
  -3   2  13       78.72       99.52      7.18 o 
  -2   2  13      146.50      137.35      7.71 o 
  -1   2  13      441.45      431.20     12.59 o 
   0   2  13      182.98      189.49     10.49 o 
   1   2  13        6.99        5.75      3.60 o 
   2   2  13      163.41      171.27      7.23 o 
   3   2  13        4.55       -0.13      4.11 o 
   4   2  13       11.87        4.08      4.57 o 
   5   2  13        3.11        9.92      5.47 o 
   6   2  13       12.31        6.23      5.37 o 
   7   2  13       70.00       81.61      9.90 o 
   8   2  13       54.32       71.85      9.86 o 
   9   2  13       14.56       17.71      7.31 o 
  10   2  13        2.69        2.95      6.78 o 
  11   2  13        4.10       -3.62      7.31 o 
 -14   3  13        4.83        4.56      6.78 o 
 -13   3  13        0.39       16.35      7.34 o 
 -12   3  13        2.65        3.42      7.42 o 
 -11   3  13       11.48       18.22      6.50 o 
 -10   3  13      667.17      631.89     21.18 o 
  -9   3  13      503.43      494.18     46.44 o 
  -8   3  13      141.22      130.38     12.97 o 
  -7   3  13       89.37       97.94     11.44 o 
  -6   3  13       22.72       13.61      6.48 o 
  -5   3  13       22.37       25.60      5.67 o 
  -4   3  13      531.83      527.18     22.74 o 
  -3   3  13      396.71      350.76     13.83 o 
  -2   3  13        0.65        1.45      3.47 o 
  -1   3  13      342.54      336.42     15.46 o 
   0   3  13      301.69      291.98      9.30 o 
   1   3  13      293.89      312.10     10.71 o 
   2   3  13       15.00       13.67      3.70 o 
   3   3  13      300.37      308.70     21.58 o 
   4   3  13      307.73      305.80     14.15 o 
   5   3  13       31.04       23.99      6.16 o 
   6   3  13        5.12       -3.15      5.08 o 
   7   3  13        8.42        4.21      5.91 o 
   8   3  13       13.40       10.07      6.65 o 
   9   3  13       23.18       23.99      7.66 o 
  10   3  13        3.37       -5.11      6.12 o 
 -14   4  13       25.30       28.56      8.40 o 
 -13   4  13        0.78       -3.92      5.95 o 
 -12   4  13        0.09        1.19      5.64 o 
 -11   4  13       11.93        8.37      6.08 o 
 -10   4  13       29.43       22.56     16.91 o 
  -9   4  13       18.80       35.23      8.38 o 
  -8   4  13        1.04       -2.78      5.32 o 
  -7   4  13      106.85       97.30     11.44 o 
  -6   4  13       97.19      107.66     11.44 o 
  -5   4  13        7.26        1.52      4.00 o 
  -4   4  13       39.56       38.67      6.23 o 
  -3   4  13       28.13       26.07      5.67 o 
  -2   4  13        5.35        5.09      3.47 o 
  -1   4  13        1.39        2.33      3.03 o 
   0   4  13      320.94      318.57     10.03 o 
   1   4  13       17.80        8.08      4.12 o 
   2   4  13      114.80       87.55      6.19 o 
   3   4  13       65.66       50.22     17.77 o 
   4   4  13        4.76        3.11      4.85 o 
   5   4  13      168.55      147.80     25.39 o 
   6   4  13       61.18       57.54      8.66 o 
   7   4  13       89.16       94.84     10.49 o 
   8   4  13        9.18       -1.46      7.87 o 
   9   4  13        3.99        8.04      8.81 o 
  10   4  13        0.23        2.70      8.38 o 
 -13   5  13       42.73       30.48      8.12 o 
 -12   5  13       19.33       16.10      6.82 o 
 -11   5  13      170.37      162.58     14.23 o 
 -10   5  13       58.21       59.69     10.93 o 
  -9   5  13      224.98      165.17     15.11 o 
  -8   5  13       93.35       89.44     20.51 o 
  -7   5  13        0.36       -7.04      5.04 o 
  -6   5  13       23.07        9.70      6.22 o 
  -5   5  13        9.34       20.96      7.10 o 
  -4   5  13      273.98      262.80     13.29 o 
  -3   5  13       33.42       28.25      9.12 o 
  -2   5  13       71.83       80.41      8.52 o 
  -1   5  13        3.56       -1.36      3.01 o 
   0   5  13       64.13       71.36      7.35 o 
   1   5  13        0.04       -3.35      3.06 o 
   2   5  13        0.00       -3.15      3.28 o 
   3   5  13      261.62      279.19     13.92 o 
   4   5  13      328.34      351.84     20.28 o 
   5   5  13      228.98      238.90     17.73 o 
   6   5  13      186.73      171.79     16.29 o 
   7   5  13        0.07        5.40      8.99 o 
   8   5  13       19.37       21.86     10.07 o 
   9   5  13       38.21       37.34     11.24 o 
  10   5  13       11.03        3.36      8.99 o 
 -13   6  13        2.94        0.23      7.92 o 
 -12   6  13        0.08        0.87      6.20 o 
 -11   6  13       36.15       28.56      9.63 o 
 -10   6  13        0.27       -1.29      8.99 o 
  -9   6  13        0.40       -1.08      6.61 o 
  -8   6  13       26.46       17.27      7.63 o 
  -7   6  13       25.62       26.37     19.07 o 
  -6   6  13      118.17      114.80     14.75 o 
  -5   6  13       54.99       72.48      8.56 o 
  -4   6  13       28.60       22.79      5.82 o 
  -3   6  13       47.67       35.51      6.50 o 
  -2   6  13       12.17        6.66      4.66 o 
  -1   6  13       29.87       20.50      4.98 o 
   0   6  13       37.54       30.99      5.28 o 
   1   6  13       98.52      122.08      8.41 o 
   2   6  13      434.96      380.91     28.58 o 
   3   6  13      155.52      144.14     14.22 o 
   4   6  13       70.85       79.13     12.46 o 
   5   6  13        7.95        8.81      7.26 o 
   6   6  13       37.51       32.02      9.67 o 
   7   6  13      255.64      283.86     20.85 o 
   8   6  13       17.03       21.22      9.32 o 
   9   6  13        3.20        9.29      8.81 o 
 -12   7  13        0.07        7.29      6.75 o 
 -11   7  13       27.65       29.36     10.02 o 
 -10   7  13       54.77       42.35     11.51 o 
  -9   7  13      385.04      317.82     20.36 o 
  -8   7  13       11.80       10.61      7.56 o 
  -7   7  13        1.68       -5.76      5.60 o 
  -6   7  13       10.72       10.43      6.61 o 
  -5   7  13        0.80        1.68      4.57 o 
  -4   7  13       30.93       20.28      8.68 o 
  -3   7  13        1.39       -3.20      4.42 o 
  -2   7  13       68.10       74.74     12.07 o 
  -1   7  13        1.38        4.50      4.24 o 
   0   7  13      119.82      121.08      8.79 o 
   1   7  13       10.44        5.48      4.45 o 
   2   7  13      146.37      126.10     15.22 o 
   3   7  13       84.25       80.27     11.89 o 
   4   7  13       48.33       45.15     10.79 o 
   5   7  13        4.21       -0.93      7.07 o 
   6   7  13      141.72      104.54     21.59 o 
   7   7  13        4.33        7.73      8.89 o 
   8   7  13        8.99        7.56      9.16 o 
 -11   8  13        3.93        6.84      9.16 o 
 -10   8  13        8.32        5.11      7.87 o 
  -9   8  13      286.62      231.77     25.91 o 
  -8   8  13        1.99       -1.11      6.56 o 
  -7   8  13       11.59       20.60     13.67 o 
  -6   8  13        4.04        0.72      6.11 o 
  -5   8  13       43.36       33.82      7.06 o 
  -4   8  13        3.37        0.72      4.99 o 
  -3   8  13       18.07       11.40      7.15 o 
  -2   8  13        8.06        7.35      5.47 o 
  -1   8  13        8.81       17.43      6.65 o 
   0   8  13       97.33       90.46      8.08 o 
   1   8  13       82.13       78.65     12.46 o 
   2   8  13        8.41        7.72      4.88 o 
   3   8  13       94.12       84.66     14.03 o 
   4   8  13       72.20       91.11     17.63 o 
   5   8  13        8.73       23.28      9.91 o 
   6   8  13        0.11       -3.38      7.43 o 
   7   8  13       13.78       14.92      9.63 o 
 -10   9  13        5.00        7.87      8.60 o 
  -9   9  13      104.94      127.71     16.02 o 
  -8   9  13       50.08       57.56     30.58 o 
  -7   9  13        0.17       10.79      7.63 o 
  -6   9  13       11.34       14.74      7.78 o 
  -5   9  13        3.22        0.72      6.61 o 
  -4   9  13       17.55       12.20      5.95 o 
  -3   9  13       53.97       54.94      8.31 o 
  -2   9  13       39.37       20.17      6.33 o 
  -1   9  13        7.47       10.29      5.95 o 
   0   9  13       82.38       83.32      8.43 o 
   1   9  13       24.49       11.28      5.08 o 
   2   9  13       15.66        9.27      5.24 o 
   3   9  13      120.38      159.61     16.26 o 
   4   9  13       28.63       28.04     10.43 o 
   5   9  13       28.66       24.00     12.59 o 
   6   9  13        1.63        7.52     13.67 o 
  -9  10  13      243.71      229.59     29.51 o 
  -8  10  13       10.88       22.60      9.40 o 
  -7  10  13       63.31       40.61     10.42 o 
  -6  10  13        2.86        8.40      8.27 o 
  -5  10  13        9.52        5.14      7.36 o 
  -4  10  13      230.02      236.11     18.32 o 
  -3  10  13        1.93        3.03      7.92 o 
  -2  10  13      152.19      149.28     16.91 o 
  -1  10  13      108.32      106.66     13.48 o 
   0  10  13        4.68       -1.61      6.34 o 
   1  10  13       42.55       42.39     10.70 o 
   2  10  13       36.24       37.27      7.58 o 
   3  10  13        0.16        2.58      7.87 o 
   4  10  13       52.52       61.67     17.99 o 
   5  10  13        1.74       12.20     10.14 o 
  -7  11  13       31.86       21.24     11.15 o 
  -6  11  13       42.76       45.41     11.37 o 
  -5  11  13        2.94       11.25      8.29 o 
  -4  11  13        0.06        2.13      7.36 o 
  -3  11  13       89.53       85.25     13.48 o 
  -2  11  13        0.38       -4.39      7.07 o 
  -1  11  13        5.01        0.33      8.38 o 
   0  11  13      155.55      147.40     16.26 o 
   1  11  13       19.08       29.61      8.50 o 
   2  11  13       42.45       15.83      9.16 o 
   3  11  13        0.47       -7.20     11.51 o 
 -14   0  14        6.39       37.42     14.39 o 
 -12   0  14       37.42       64.76     16.55 o 
 -10   0  14       41.97       15.11     12.23 o 
  -8   0  14      732.12      705.85     39.61 o 
  -6   0  14      421.59      434.15     28.80 o 
  -4   0  14      300.09      278.17     16.03 o 
  -2   0  14       21.39       29.59      6.85 o 
   0   0  14      244.65      271.28     14.66 o 
   2   0  14      126.81      123.43     10.36 o 
   4   0  14       21.91        9.35      9.35 o 
   6   0  14       93.40      104.70     17.99 o 
   8   0  14      362.10      356.92     21.01 o 
  10   0  14        0.02        5.12      8.60 o 
 -14   1  14       27.63       23.16      9.91 o 
 -13   1  14       33.93       48.95     11.44 o 
 -12   1  14        9.76        5.17      8.38 o 
 -11   1  14       29.77       39.01      9.91 o 
 -10   1  14       26.50       23.15     11.15 o 
  -9   1  14     1625.97     1599.34     46.40 o 
  -8   1  14      283.43      253.95     24.83 o 
  -7   1  14      927.93      908.89     31.59 o 
  -6   1  14      850.45      833.25     29.29 o 
  -5   1  14       76.30       64.60      9.63 o 
  -4   1  14       86.19       80.60      8.83 o 
  -3   1  14      104.88      115.95      7.99 o 
  -2   1  14       47.92       53.43      5.93 o 
  -1   1  14        2.98        5.26      5.03 o 
   0   1  14        0.06       -2.32      2.77 o 
   1   1  14       69.44       59.89      5.07 o 
   2   1  14        6.16        9.32      3.53 o 
   3   1  14       34.63       33.55      6.28 o 
   4   1  14        1.66       -1.82      4.38 o 
   5   1  14       46.22       42.07      7.33 o 
   6   1  14        0.47       -5.23      5.25 o 
   7   1  14       71.70       62.25      8.77 o 
   8   1  14        0.63        4.40      6.02 o 
   9   1  14       96.48       97.18     11.10 o 
  10   1  14       40.29       25.28      8.23 o 
 -14   2  14       13.60       14.88     10.74 o 
 -13   2  14        1.63       -5.76      5.82 o 
 -12   2  14       11.62        6.34      6.08 o 
 -11   2  14       22.69       27.76      7.33 o 
 -10   2  14       11.81       14.04      5.91 o 
  -9   2  14       28.06        9.54      9.54 o 
  -8   2  14       10.62       11.02      7.36 o 
  -7   2  14      105.49      103.85     12.23 o 
  -6   2  14        5.39        3.22     11.15 o 
  -5   2  14       17.40       12.82      5.27 o 
  -4   2  14      132.64      126.15      9.56 o 
  -3   2  14      106.43      120.60      8.19 o 
  -2   2  14      699.00      677.00     17.26 o 
  -1   2  14      109.79      119.89      8.32 o 
   0   2  14      203.08      193.71      7.97 o 
   1   2  14        4.57        4.35      3.07 o 
   2   2  14       52.63       58.04      5.22 o 
   3   2  14       10.59        9.59      4.83 o 
   4   2  14        5.33       12.32      5.92 o 
   5   2  14       96.08       91.58      9.70 o 
   6   2  14       29.28       16.87     11.97 o 
   7   2  14        3.37        5.97      6.56 o 
   8   2  14        0.75       -1.20      5.82 o 
   9   2  14       21.47       16.85      7.61 o 
  10   2  14        1.73       13.99      7.93 o 
 -14   3  14       25.89       39.10      9.12 o 
 -13   3  14        0.24       -4.82      5.70 o 
 -12   3  14       18.44        5.15      5.95 o 
 -11   3  14       18.16        7.81      5.91 o 
 -10   3  14       15.65       19.95      6.35 o 
  -9   3  14      342.20      303.83     19.08 o 
  -8   3  14       42.64       34.40     13.31 o 
  -7   3  14      327.22      292.78     26.28 o 
  -6   3  14      125.31      101.44     11.44 o 
  -5   3  14       55.52       54.33     11.96 o 
  -4   3  14       29.18       34.82      7.40 o 
  -3   3  14      293.68      273.80     12.87 o 
  -2   3  14        9.58        7.17      3.83 o 
  -1   3  14      307.26      333.04     10.32 o 
   0   3  14        9.59        6.32      4.29 o 
   1   3  14       69.71       73.78      6.43 o 
   2   3  14       88.90       79.41      5.96 o 
   3   3  14        1.55        7.51      5.05 o 
   4   3  14      134.11      158.24     11.32 o 
   5   3  14       85.82       88.74      9.76 o 
   6   3  14        0.02       -1.61      5.25 o 
   7   3  14       13.91       11.22      6.51 o 
   8   3  14       14.34       17.17      7.15 o 
   9   3  14       21.82        5.36      6.62 o 
  10   3  14        7.88       16.39      8.29 o 
 -13   4  14        4.02       12.56     14.17 o 
 -12   4  14       16.70       15.22      9.01 o 
 -11   4  14       14.35       17.13      6.36 o 
 -10   4  14       28.91       35.54      9.51 o 
  -9   4  14       56.68       37.06      9.67 o 
  -8   4  14        2.81       -7.60      5.83 o 
  -7   4  14        9.23        2.78      5.83 o 
  -6   4  14        2.39        6.71      6.34 o 
  -5   4  14       46.83       55.15      7.70 o 
  -4   4  14        7.35       10.41      8.56 o 
  -3   4  14        4.29        5.25      5.21 o 
  -2   4  14        1.27       -4.03      3.50 o 
  -1   4  14       54.69       54.96      5.40 o 
   0   4  14       19.56       18.04      3.98 o 
   1   4  14       44.25       23.01      6.77 o 
   2   4  14       73.52       77.99      6.15 o 
   3   4  14      224.73      235.83     13.10 o 
   4   4  14      296.91      312.22     15.03 o 
   5   4  14       39.43       40.61      8.08 o 
   6   4  14        2.94       -5.08      5.79 o 
   7   4  14        3.34        5.48      8.63 o 
   8   4  14        2.44       -0.36      8.14 o 
   9   4  14        5.62       14.20      9.40 o 
 -13   5  14        9.63        5.11      6.71 o 
 -12   5  14        0.73        3.68      6.20 o 
 -11   5  14        0.87        0.30      5.79 o 
 -10   5  14        0.46       10.30      7.36 o 
  -9   5  14       23.31        3.62      6.85 o 
  -8   5  14       54.02       35.76     10.79 o 
  -7   5  14       10.25       -3.07      9.71 o 
  -6   5  14      116.57      129.13     22.67 o 
  -5   5  14      135.98      125.86     14.40 o 
  -4   5  14       67.16       61.49      8.16 o 
  -3   5  14       26.68       37.01      6.50 o 
  -2   5  14      195.16      226.06     12.54 o 
  -1   5  14       10.77        5.77      3.44 o 
   0   5  14       27.23       26.01      4.45 o 
   1   5  14       46.91       50.91      5.36 o 
   2   5  14      390.14      406.10     12.14 o 
   3   5  14        0.66        0.24      6.74 o 
   4   5  14        0.05        4.83      7.07 o 
   5   5  14        0.00        0.64      6.85 o 
   6   5  14       33.43       27.71      9.40 o 
   7   5  14      144.91      154.60     24.11 o 
   8   5  14       16.80        0.72      8.65 o 
   9   5  14        0.11        3.82      8.81 o 
 -12   6  14        0.86       -1.47      6.78 o 
 -11   6  14       17.62       20.40      9.32 o 
 -10   6  14       39.27       23.78     23.75 o 
  -9   6  14       62.82       27.74     16.19 o 
  -8   6  14        0.01       -2.28      6.04 o 
  -7   6  14        4.17        5.65     15.83 o 
  -6   6  14       16.40       17.44     12.23 o 
  -5   6  14        0.27       -3.51      4.66 o 
  -4   6  14       53.13       61.61      8.16 o 
  -3   6  14      119.09      100.91      9.88 o 
  -2   6  14      144.34      174.65     13.69 o 
  -1   6  14        0.50        2.36      3.93 o 
   0   6  14        9.17       16.66      4.98 o 
   1   6  14       99.90      123.61     11.43 o 
   2   6  14       93.87      106.20     12.91 o 
   3   6  14      111.02      106.68     13.63 o 
   4   6  14       40.95       57.96     14.03 o 
   5   6  14       11.65       16.55      8.60 o 
   6   6  14       15.64       36.60     10.65 o 
   7   6  14       87.40      105.13     15.51 o 
   8   6  14       52.59       64.20     13.20 o 
 -11   7  14       13.66        6.18     10.43 o 
 -10   7  14        0.17       -2.88      7.12 o 
  -9   7  14       22.06       28.24     11.15 o 
  -8   7  14      228.06      215.06     17.30 o 
  -7   7  14       79.53       65.89     11.19 o 
  -6   7  14       32.88       31.93      8.89 o 
  -5   7  14        0.48       -5.95      3.96 o 
  -4   7  14        9.25        5.03      5.26 o 
  -3   7  14        0.62        6.23      4.97 o 
  -2   7  14       35.75       39.45      6.96 o 
  -1   7  14      161.49      133.41     10.39 o 
   0   7  14        0.39       -4.94      3.91 o 
   1   7  14      241.63      211.11     11.08 o 
   2   7  14      142.15      156.45     11.83 o 
   3   7  14       11.30       -1.95      7.20 o 
   4   7  14       95.80       94.55     13.48 o 
   5   7  14       59.63       33.10     10.69 o 
   6   7  14       17.04       39.59     11.44 o 
   7   7  14      185.24      208.16     64.41 o 
   8   7  14        0.69        4.24      9.35 o 
 -11   8  14       19.48       11.79      9.12 o 
 -10   8  14        1.37       13.93      9.12 o 
  -9   8  14       45.75       48.37     11.19 o 
  -8   8  14       15.93        4.54      7.36 o 
  -7   8  14        0.65        0.22      6.56 o 
  -6   8  14        4.33        8.26     12.59 o 
  -5   8  14       15.16       15.87      8.15 o 
  -4   8  14       27.04       48.16     12.39 o 
  -3   8  14       26.39       10.96      5.79 o 
  -2   8  14       97.33      119.57     15.63 o 
  -1   8  14      175.13      166.79     10.58 o 
   0   8  14       32.77       31.60      6.33 o 
   1   8  14        0.02       -6.05      4.78 o 
   2   8  14       16.22       15.64      6.73 o 
   3   8  14        0.34        0.34     11.15 o 
   4   8  14        1.41       -4.24      7.36 o 
   5   8  14        0.99       -1.79      7.87 o 
   6   8  14       15.38       11.57     10.43 o 
   7   8  14        0.34        0.16      9.32 o 
  -9   9  14       61.51       77.37     13.48 o 
  -8   9  14        1.22       -0.48      6.85 o 
  -7   9  14       12.24       16.55      8.14 o 
  -6   9  14        8.02       16.04      7.87 o 
  -5   9  14        0.12        0.99      7.36 o 
  -4   9  14       11.10       16.89      6.67 o 
  -3   9  14      133.10      151.45     12.04 o 
  -2   9  14       17.36       21.83      6.78 o 
  -1   9  14       25.43       13.00      6.24 o 
   0   9  14       46.66       50.49      7.49 o 
   1   9  14       61.58       50.24      7.89 o 
   2   9  14        6.70        0.85      6.16 o 
   3   9  14        2.08        3.28     11.15 o 
   4   9  14        0.00        2.11      8.09 o 
   5   9  14        0.02        2.63      8.81 o 
  -8  10  14        1.97        1.08      8.14 o 
  -7  10  14        0.01       -6.17     10.43 o 
  -6  10  14       41.19       39.33     10.14 o 
  -5  10  14       75.85       95.79     13.93 o 
  -4  10  14       35.02       39.31     12.59 o 
  -3  10  14        1.02       13.67      7.63 o 
  -2  10  14       43.25       50.66     10.93 o 
  -1  10  14        5.82       21.62      7.17 o 
   0  10  14        0.51        3.54      5.19 o 
   1  10  14        8.69        3.23      5.82 o 
   2  10  14       44.56       24.54      7.93 o 
   3  10  14        2.14       -3.85      9.71 o 
   4  10  14        0.01        0.99      8.81 o 
  -5  11  14       43.13       45.03     11.16 o 
  -4  11  14       17.26       -0.10      7.92 o 
  -3  11  14       23.64       11.31     16.55 o 
  -2  11  14       26.49       24.33      9.32 o 
  -1  11  14        8.22       12.03      8.99 o 
   0  11  14        7.50        4.34      7.87 o 
   1  11  14        0.00        6.38      7.40 o 
 -13   0  15        1.40       -1.44     11.51 o 
 -11   0  15       26.07       41.02     14.39 o 
  -9   0  15      940.95      968.21     48.99 o 
  -7   0  15     1354.20     1314.83     57.67 o 
  -5   0  15      462.60      524.90     33.12 o 
  -3   0  15      238.46      241.43     15.52 o 
  -1   0  15      565.87      611.48     23.58 o 
   1   0  15        9.96        2.78      9.71 o 
   3   0  15       26.98       15.83     10.79 o 
   5   0  15        9.95       -5.04      9.35 o 
   7   0  15       80.61       54.69     17.27 o 
   9   0  15       23.49       25.90     14.39 o 
 -14   1  15       28.37       29.50     10.69 o 
 -13   1  15       19.60       27.34     14.75 o 
 -12   1  15      104.03      105.11     14.25 o 
 -11   1  15        0.36       -4.64      9.35 o 
 -10   1  15        0.02        5.04      7.63 o 
  -9   1  15       18.94       24.72      8.61 o 
  -8   1  15      359.32      369.81     37.43 o 
  -7   1  15       43.21       61.18     10.65 o 
  -6   1  15      937.22      885.38     63.04 o 
  -5   1  15       55.49       50.95      9.67 o 
  -4   1  15      402.25      405.39     14.02 o 
  -3   1  15      139.57      125.42      8.53 o 
  -2   1  15       17.56       14.80      4.44 o 
  -1   1  15        0.17        0.24      4.04 o 
   0   1  15       28.08       32.69      5.23 o 
   1   1  15      116.51      126.59     17.01 o 
   2   1  15        1.06        8.04     12.23 o 
   3   1  15       52.07       72.82     10.86 o 
   4   1  15       14.51       11.41      7.36 o 
   5   1  15       65.76       59.35     11.51 o 
   6   1  15        3.46       -6.30      5.37 o 
   7   1  15        0.28       -3.19      6.06 o 
   8   1  15       45.62       36.02      8.56 o 
   9   1  15       15.85       12.01      7.45 o 
 -13   2  15        1.59        5.40      8.14 o 
 -12   2  15        7.68        7.76      8.38 o 
 -11   2  15        0.59        2.40      7.43 o 
 -10   2  15      198.10      190.37     16.79 o 
  -9   2  15        5.37        6.30      8.63 o 
  -8   2  15       19.40       21.32      8.09 o 
  -7   2  15      490.01      438.91     21.63 o 
  -6   2  15       82.13       93.64     17.63 o 
  -5   2  15       56.03       63.17      8.42 o 
  -4   2  15      278.33      280.37     14.34 o 
  -3   2  15        2.22        2.85      4.20 o 
  -2   2  15      463.44      481.86     14.83 o 
  -1   2  15      100.51      110.80      6.78 o 
   0   2  15       14.69       11.57      3.78 o 
   1   2  15       13.91       19.23      4.16 o 
   2   2  15      299.60      320.32     14.26 o 
   3   2  15       97.36      113.29      9.94 o 
   4   2  15        0.73       -5.20      5.73 o 
   5   2  15       52.77       66.15      9.09 o 
   6   2  15        0.51       10.27      6.40 o 
   7   2  15        7.64        6.44      6.20 o 
   8   2  15        6.43        1.20      6.65 o 
   9   2  15       24.95        5.82     10.84 o 
 -13   3  15        7.01        5.55      6.56 o 
 -12   3  15        5.68        9.20      6.44 o 
 -11   3  15       45.44       52.09     14.18 o 
 -10   3  15       22.95       19.54      6.78 o 
  -9   3  15        0.00        6.34      6.85 o 
  -8   3  15       11.54       12.23      7.58 o 
  -7   3  15        0.07       -8.27     10.79 o 
  -6   3  15       65.20       69.08     10.93 o 
  -5   3  15      156.73      149.80     18.85 o 
  -4   3  15      417.82      382.13     16.05 o 
  -3   3  15      831.24      802.78     23.40 o 
  -2   3  15      318.72      314.46     12.13 o 
  -1   3  15        5.74        4.21      3.43 o 
   0   3  15       37.27       36.64      5.53 o 
   1   3  15       93.33       71.84      9.63 o 
   2   3  15       63.25       65.52      8.29 o 
   3   3  15        0.84        0.70      4.95 o 
   4   3  15      185.22      226.85     13.60 o 
   5   3  15       28.59       30.18     11.88 o 
   6   3  15        2.42       -2.66      5.49 o 
   7   3  15        1.25        1.02      6.50 o 
   8   3  15        0.20       -8.62      6.31 o 
   9   3  15        5.63        0.14      7.45 o 
 -13   4  15       20.33        4.49      6.31 o 
 -12   4  15        7.68        4.64      6.33 o 
 -11   4  15       33.07       25.90      7.48 o 
 -10   4  15       26.11       30.59      8.81 o 
  -9   4  15       60.66       51.81     10.69 o 
  -8   4  15      132.01      139.17     15.47 o 
  -7   4  15       87.46       76.06     20.15 o 
  -6   4  15       76.01       70.10     15.47 o 
  -5   4  15       34.58       37.93      9.45 o 
  -4   4  15       38.39       35.30      7.04 o 
  -3   4  15       23.65       14.88      5.67 o 
  -2   4  15       86.29       89.83      7.62 o 
  -1   4  15       81.80       97.29      6.86 o 
   0   4  15        3.52        2.39      3.64 o 
   1   4  15       36.64       17.72      3.87 o 
   2   4  15     1080.17     1098.37     28.81 o 
   3   4  15       81.21       70.41     10.20 o 
   4   4  15       22.39       11.39      8.00 o 
   5   4  15       42.68       27.92      7.46 o 
   6   4  15       10.35       13.06      6.67 o 
   7   4  15        0.36       -4.27      7.36 o 
   8   4  15       18.87       24.48      9.91 o 
   9   4  15       15.44       35.26     12.21 o 
 -12   5  15        0.21        5.57      6.35 o 
 -11   5  15        5.29       -3.02      8.85 o 
 -10   5  15        5.56        5.31     14.75 o 
  -9   5  15        9.85        1.70      6.34 o 
  -8   5  15       26.37       11.66     15.83 o 
  -7   5  15       28.77       15.35     14.39 o 
  -6   5  15       54.09       36.69      8.89 o 
  -5   5  15      764.62      660.58     25.61 o 
  -4   5  15       23.72       15.06      5.91 o 
  -3   5  15      454.01      431.39     19.88 o 
  -2   5  15        0.97       -5.79      4.11 o 
  -1   5  15        1.15       -1.36      3.45 o 
   0   5  15       57.27       49.61      9.00 o 
   1   5  15       15.55       11.05      5.08 o 
   2   5  15        0.05       -3.89      6.85 o 
   3   5  15      420.24      443.55     23.06 o 
   4   5  15       30.73       25.55      8.65 o 
   5   5  15       47.38       54.32     12.23 o 
   6   5  15        9.94       21.20      9.83 o 
   7   5  15       14.16        8.69      9.12 o 
   8   5  15       46.45       48.91     15.47 o 
 -12   6  15        1.45        3.81      6.78 o 
 -11   6  15        9.50        5.08      7.87 o 
 -10   6  15        0.86        6.00      8.09 o 
  -9   6  15       10.40       -0.08      6.85 o 
  -8   6  15      135.48      117.84     14.25 o 
  -7   6  15       12.36       -2.16      6.61 o 
  -6   6  15      255.30      241.57     17.81 o 
  -5   6  15       18.59       17.29      6.50 o 
  -4   6  15       29.46       15.72      6.36 o 
  -3   6  15      119.34       97.76      9.69 o 
  -2   6  15        3.96        4.62      5.11 o 
  -1   6  15       37.63       44.82      6.62 o 
   0   6  15      109.91      119.73      8.76 o 
   1   6  15      175.26      187.75     10.46 o 
   2   6  15      692.28      623.16     27.21 o 
   3   6  15        7.30       15.47      8.47 o 
   4   6  15       35.01       29.28     12.95 o 
   5   6  15        2.75        0.92      8.09 o 
   6   6  15        7.10       17.37      9.32 o 
   7   6  15       43.50       45.89     14.03 o 
 -11   7  15        8.67        3.96      8.14 o 
 -10   7  15        4.83       -1.69      7.92 o 
  -9   7  15       50.45       38.86     10.69 o 
  -8   7  15        0.99        9.35      7.12 o 
  -7   7  15        2.32       11.04      7.36 o 
  -6   7  15       12.32       16.67      7.78 o 
  -5   7  15      201.55      176.67     12.60 o 
  -4   7  15       20.95       13.57      6.08 o 
  -3   7  15      102.62      112.50     10.50 o 
  -2   7  15        0.01        4.70      5.37 o 
  -1   7  15        4.41        7.25      4.67 o 
   0   7  15        1.79        4.46      4.67 o 
   1   7  15       51.41       42.74      6.62 o 
   2   7  15       25.03       30.17      9.91 o 
   3   7  15        0.45       -8.29      5.53 o 
   4   7  15       16.20       14.52      8.60 o 
   5   7  15        8.09        4.94      9.12 o 
   6   7  15        0.51       -8.86      8.09 o 
   7   7  15        0.02        5.57      9.63 o 
 -10   8  15       25.68       26.98     10.18 o 
  -9   8  15       47.68       28.80     10.86 o 
  -8   8  15       27.26       17.78      9.71 o 
  -7   8  15        7.55       10.70      7.58 o 
  -6   8  15       75.50       78.20     12.40 o 
  -5   8  15        8.03        1.59      8.18 o 
  -4   8  15        2.65       11.36      8.11 o 
  -3   8  15        8.72        5.44      6.20 o 
  -2   8  15      124.61      134.00     11.48 o 
  -1   8  15       36.03       23.04      9.67 o 
   0   8  15        1.53       -5.37      4.31 o 
   1   8  15       43.57       55.58      7.42 o 
   2   8  15        0.05        2.30      8.63 o 
   3   8  15       10.63       14.35     16.55 o 
   4   8  15       19.89       22.56      9.40 o 
   5   8  15        0.02       -1.42     11.15 o 
   6   8  15       10.44       10.52     16.19 o 
  -8   9  15        3.26       -4.65      7.07 o 
  -7   9  15       22.86       12.41      8.63 o 
  -6   9  15        0.42        1.15      7.58 o 
  -5   9  15        3.55       -1.90      5.91 o 
  -4   9  15        1.25        2.88      5.82 o 
  -3   9  15        0.64       -7.44      4.96 o 
  -2   9  15        0.14       -7.34      4.89 o 
  -1   9  15        0.73        1.48      5.89 o 
   0   9  15       58.02       75.03      8.45 o 
   1   9  15       29.04       17.45      6.27 o 
   2   9  15        1.93       -2.03     10.43 o 
   3   9  15       35.21       35.58     10.86 o 
   4   9  15        0.46        3.92      8.99 o 
  -7  10  15       38.78       35.58     10.93 o 
  -6  10  15       16.31       22.23     14.39 o 
  -5  10  15        8.83        9.09     18.35 o 
  -4  10  15       99.93      122.61     15.75 o 
  -3  10  15       50.84       65.28     12.95 o 
  -2  10  15        0.21      -10.28      6.85 o 
  -1  10  15       21.22       24.56      7.95 o 
   0  10  15        3.88        5.91      5.56 o 
   1  10  15       15.44       19.88      6.60 o 
   2  10  15        0.52       -9.15      8.09 o 
 -12   0  16       99.54       84.92     18.71 o 
 -10   0  16      274.24      253.36     27.35 o 
  -8   0  16      159.96      134.58     20.15 o 
  -6   0  16     1100.37     1122.68     51.88 o 
  -4   0  16     4495.80     4502.68     99.54 o 
  -2   0  16     1160.89     1252.70     37.90 o 
   0   0  16      463.92      494.78     21.22 o 
   2   0  16        0.17       -2.88      7.92 o 
   4   0  16       24.89       52.53     14.39 o 
   6   0  16       11.28        8.63     11.51 o 
   8   0  16        0.84       15.83     13.67 o 
 -13   1  16        0.14       -0.31      8.09 o 
 -12   1  16        6.17        1.24      8.99 o 
 -11   1  16      119.92      110.32     25.19 o 
 -10   1  16        5.53        6.34      9.71 o 
  -9   1  16      338.09      315.04     20.10 o 
  -8   1  16       61.84       79.12     11.95 o 
  -7   1  16      425.31      390.45     23.04 o 
  -6   1  16       15.46       12.97      8.09 o 
  -5   1  16        0.18       -5.64      7.20 o 
  -4   1  16      277.11      270.91     16.00 o 
  -3   1  16      877.33      892.27     21.99 o 
  -2   1  16       79.46       91.42     12.67 o 
  -1   1  16       29.39       32.10      5.82 o 
   0   1  16       33.54       26.00      8.93 o 
   1   1  16      482.03      513.88     17.67 o 
   2   1  16        3.61        2.16      6.61 o 
   3   1  16        0.20       10.92      7.26 o 
   4   1  16      144.91      136.45     24.11 o 
   5   1  16       14.33        4.32      7.63 o 
   6   1  16        6.12       12.32      8.60 o 
   7   1  16        2.20      -10.10      7.36 o 
   8   1  16       31.05       33.79     11.67 o 
   9   1  16       21.05       38.11     12.46 o 
 -13   2  16        5.08       -3.64      8.09 o 
 -12   2  16        9.21        8.08      8.89 o 
 -11   2  16        0.13       -1.36      7.36 o 
 -10   2  16       96.15       78.43     12.95 o 
  -9   2  16        9.25        3.15     15.11 o 
  -8   2  16      285.72      359.59     33.47 o 
  -7   2  16       10.69        5.47      8.99 o 
  -6   2  16       31.58       41.38      9.67 o 
  -5   2  16       11.79       10.09      5.95 o 
  -4   2  16      253.92      242.58     24.09 o 
  -3   2  16       36.26       30.09      5.69 o 
  -2   2  16       53.05       65.25      8.14 o 
  -1   2  16        6.48        6.63      4.66 o 
   0   2  16       66.50       66.12      6.83 o 
   1   2  16      139.60      150.58     13.77 o 
   2   2  16        1.22        0.14     15.47 o 
   3   2  16       11.95       13.47     13.67 o 
   4   2  16       11.27       17.57      8.60 o 
   5   2  16        4.66        1.66      7.36 o 
   6   2  16       19.48       20.65     10.43 o 
   7   2  16       12.09        0.52     10.07 o 
   8   2  16        9.17        4.96      9.51 o 
 -13   3  16        6.55       -2.33      8.60 o 
 -12   3  16        1.70       -0.91      9.35 o 
 -11   3  16       51.69       28.40      9.83 o 
 -10   3  16       15.17       20.55      8.99 o 
  -9   3  16       39.56       32.09      9.32 o 
  -8   3  16        2.12        0.00      6.56 o 
  -7   3  16        6.29        6.23      6.38 o 
  -6   3  16       15.85       17.63      9.71 o 
  -5   3  16       54.51       40.67      7.73 o 
  -4   3  16        5.78        4.41      5.13 o 
  -3   3  16      373.18      381.59     14.03 o 
  -2   3  16       14.94        8.38      4.74 o 
  -1   3  16       65.14       62.37      6.07 o 
   0   3  16       25.13       21.65      4.60 o 
   1   3  16       44.07       51.57      5.72 o 
   2   3  16       45.55       29.31     11.58 o 
   3   3  16        3.51       -1.80      5.05 o 
   4   3  16       10.47       15.49      6.36 o 
   5   3  16       63.05       80.86     10.44 o 
   6   3  16       16.88       25.32      7.73 o 
   7   3  16        0.76        3.26      7.21 o 
   8   3  16        0.12       -5.21      7.04 o 
 -12   4  16        0.04        5.20      6.54 o 
 -11   4  16        3.70       -0.01      5.56 o 
 -10   4  16       18.02        8.01     16.55 o 
  -9   4  16       39.92       29.14      9.16 o 
  -8   4  16        7.10       10.45      7.26 o 
  -7   4  16      238.43      238.37     32.75 o 
  -6   4  16       63.63       91.43     11.95 o 
  -5   4  16       13.42        6.98      5.15 o 
  -4   4  16      105.65      121.45     11.07 o 
  -3   4  16       51.04       42.99      7.48 o 
  -2   4  16       74.48       90.09      8.04 o 
  -1   4  16       18.63       14.54      4.37 o 
   0   4  16      138.74      141.51      8.16 o 
   1   4  16        7.86        7.73      3.33 o 
   2   4  16       67.16       89.13      9.81 o 
   3   4  16        5.51        6.93      5.95 o 
   4   4  16       37.36       28.54      7.61 o 
   5   4  16        1.65        4.04      6.20 o 
   6   4  16        3.16        8.27      8.14 o 
   7   4  16        2.32       -3.92      7.87 o 
   8   4  16       17.28       43.05     12.08 o 
 -12   5  16        0.24       -0.27      6.54 o 
 -11   5  16        1.66       13.09      8.51 o 
 -10   5  16       49.76       59.16     11.67 o 
  -9   5  16       10.28       15.32      8.63 o 
  -8   5  16        0.03       -8.75      5.83 o 
  -7   5  16        5.90        3.93      9.71 o 
  -6   5  16        1.09        2.22      6.34 o 
  -5   5  16       28.67       24.33      8.28 o 
  -4   5  16       63.08       59.15      8.44 o 
  -3   5  16        8.30       14.20      5.98 o 
  -2   5  16       87.40       67.01      8.84 o 
  -1   5  16       67.20       67.31      8.53 o 
   0   5  16        2.98        0.54      3.81 o 
   1   5  16        7.85        1.20      3.12 o 
   2   5  16     1276.54     1281.42     41.47 o 
   3   5  16        3.03       -4.96      6.85 o 
   4   5  16      151.49      154.73     16.39 o 
   5   5  16       16.06        7.61      8.38 o 
   6   5  16        3.27      -11.66      7.78 o 
   7   5  16        0.03       -3.12      8.81 o 
 -11   6  16       26.27        4.34      9.12 o 
 -10   6  16       67.94       67.74     15.47 o 
  -9   6  16       14.16        8.90      8.09 o 
  -8   6  16       23.58       20.21     11.15 o 
  -7   6  16       35.97       26.50      8.89 o 
  -6   6  16        1.54       -0.36      6.61 o 
  -5   6  16      130.57      108.80     10.94 o 
  -4   6  16        3.60        1.51      5.60 o 
  -3   6  16       21.62       13.29      6.20 o 
  -2   6  16      182.88      229.80     19.90 o 
  -1   6  16       55.11       54.27      7.07 o 
   0   6  16       23.90       22.00      6.13 o 
   1   6  16        0.42        1.37      5.53 o 
   2   6  16       10.87       19.30      8.89 o 
   3   6  16        2.62       -4.63      9.71 o 
   4   6  16        9.14        4.68      9.71 o 
   5   6  16        0.01       -3.60      8.14 o 
   6   6  16        0.90       -5.92      8.89 o 
   7   6  16       48.11       65.35     14.44 o 
 -10   7  16        0.48        5.56      8.29 o 
  -9   7  16        1.52       -3.60      7.12 o 
  -8   7  16        0.05        3.38      6.85 o 
  -7   7  16        5.33       13.49     18.71 o 
  -6   7  16      137.08      131.47     14.73 o 
  -5   7  16       32.20       22.91      7.09 o 
  -4   7  16       91.68       85.78     15.57 o 
  -3   7  16      283.35      288.38     15.63 o 
  -2   7  16        1.18       -5.71      5.05 o 
  -1   7  16       46.03       50.00      8.24 o 
   0   7  16      131.47      174.30     19.36 o 
   1   7  16       30.48       29.83      7.62 o 
   2   7  16       29.22       12.77     12.95 o 
   3   7  16       21.58       25.69     20.51 o 
   4   7  16       12.70       15.11      9.67 o 
   5   7  16        3.38      -10.19      8.09 o 
   6   7  16        0.11        6.03     15.11 o 
  -9   8  16       14.95       26.97     10.35 o 
  -8   8  16        0.70        9.17      7.95 o 
  -7   8  16        9.15        6.48      7.92 o 
  -6   8  16        0.02        3.32      7.92 o 
  -5   8  16        7.79        0.47      7.23 o 
  -4   8  16       20.77       30.21      7.70 o 
  -3   8  16      110.11      105.74     11.20 o 
  -2   8  16       13.75       13.10      6.56 o 
  -1   8  16        0.32       -6.40      5.49 o 
   0   8  16       29.17       28.68     10.91 o 
   1   8  16       18.35       19.71      9.60 o 
   2   8  16        3.46        1.05      8.29 o 
   3   8  16       27.68       47.38     11.57 o 
   4   8  16        0.16        3.06      8.81 o 
  -7   9  16        3.38       13.08      8.38 o 
  -6   9  16        0.11       -0.37      8.38 o 
  -5   9  16       17.74       19.72      7.90 o 
  -4   9  16        9.91       10.38      6.67 o 
  -3   9  16        0.18        0.42      6.20 o 
  -2   9  16       15.56       19.12      7.19 o 
  -1   9  16       24.65       19.75     11.95 o 
   0   9  16        0.31        3.76      5.70 o 
   1   9  16        3.22        0.72      6.48 o 
   2   9  16       13.05       24.91     10.65 o 
   3   9  16        0.03       -4.32      8.89 o 
  -5  10  16        8.61       -3.24      8.14 o 
  -4  10  16        8.05        2.52      8.65 o 
  -3  10  16        0.41       -5.80      7.58 o 
  -2  10  16       25.97       26.31      8.42 o 
  -1  10  16        1.09        8.39      7.28 o 
   0  10  16       79.65       89.07     11.28 o 
 -11   0  17      396.34      305.22     30.23 o 
  -9   0  17      224.75      272.78     28.07 o 
  -7   0  17       33.14       28.78     13.67 o 
  -5   0  17        4.66       10.79     10.79 o 
  -3   0  17       16.65       22.31      9.35 o 
  -1   0  17      624.66      607.68     24.89 o 
   1   0  17        0.47        8.63     10.07 o 
   3   0  17        1.52       -1.44     10.07 o 
   5   0  17        4.69       -0.72     11.51 o 
   7   0  17       16.57        7.92     13.67 o 
 -12   1  17       14.79        9.15     10.79 o 
 -11   1  17       13.04        1.80      8.14 o 
 -10   1  17       16.39       20.69      9.40 o 
  -9   1  17       19.27       27.61     16.55 o 
  -8   1  17        3.43       22.26      8.38 o 
  -7   1  17       47.75       51.09     10.86 o 
  -6   1  17      109.69      124.14     13.48 o 
  -5   1  17        4.52       16.55      7.63 o 
  -4   1  17      619.72      601.69     21.41 o 
  -3   1  17       91.83      106.11     14.95 o 
  -2   1  17        8.72        8.32      8.72 o 
  -1   1  17       21.23       25.82      5.78 o 
   0   1  17      597.33      592.71     20.38 o 
   1   1  17        0.42        0.25     11.51 o 
   2   1  17      126.91       82.92     16.19 o 
   3   1  17        1.83       11.93      7.87 o 
   4   1  17       14.83        8.99      8.14 o 
   5   1  17       42.63       41.93     12.95 o 
   6   1  17       63.15       67.65     12.72 o 
   7   1  17       45.97       40.65     11.95 o 
   8   1  17        5.72        8.45     13.31 o 
 -12   2  17       27.80       29.52     12.23 o 
 -11   2  17      176.55      182.81     17.81 o 
 -10   2  17      131.57      154.68     41.02 o 
  -9   2  17       44.57       39.51     10.42 o 
  -8   2  17        7.96       13.60      7.87 o 
  -7   2  17       15.22        0.36      7.12 o 
  -6   2  17        0.36        2.27     14.03 o 
  -5   2  17       55.80       41.61      8.28 o 
  -4   2  17       18.32       18.07      6.20 o 
  -3   2  17      304.36      305.76     15.58 o 
  -2   2  17      120.85      131.88      9.25 o 
  -1   2  17       27.55       27.22      6.89 o 
   0   2  17        5.87       -1.53      5.40 o 
   1   2  17       52.74       60.26     11.19 o 
   2   2  17      211.72      214.56     17.00 o 
   3   2  17        1.11       -2.44      8.27 o 
   4   2  17        1.48        3.11      7.87 o 
   5   2  17       18.37       16.80      9.32 o 
   6   2  17        1.98       12.47      9.40 o 
   7   2  17        0.10        1.56      8.89 o 
   8   2  17       31.68       59.76     13.74 o 
 -12   3  17        3.89        0.35      8.38 o 
 -11   3  17        0.94       -7.05      7.36 o 
 -10   3  17       37.89       39.96     11.16 o 
  -9   3  17       63.87       83.82     12.97 o 
  -8   3  17        0.71        8.27      7.12 o 
  -7   3  17       13.78        6.84      7.63 o 
  -6   3  17      139.46      134.60     16.55 o 
  -5   3  17       56.02       69.57      9.37 o 
  -4   3  17      216.43      209.64     13.96 o 
  -3   3  17        1.26       -0.26      4.58 o 
  -2   3  17      149.01      109.13      8.83 o 
  -1   3  17        0.20       -1.31      4.38 o 
   0   3  17      230.69      251.64     11.73 o 
   1   3  17       13.26       23.11     15.83 o 
   2   3  17       61.86       71.44     12.09 o 
   3   3  17       16.42        9.85      8.09 o 
   4   3  17       30.84       29.18     13.31 o 
   5   3  17       11.01       26.79      9.91 o 
   6   3  17        4.75        3.24      9.16 o 
   7   3  17        6.00        9.46      9.91 o 
 -12   4  17        5.12        5.59      8.60 o 
 -11   4  17        2.94       17.95      9.40 o 
 -10   4  17        6.02        3.49      8.38 o 
  -9   4  17       31.03       40.47     10.42 o 
  -8   4  17        0.09       -3.24      6.61 o 
  -7   4  17        9.82       11.51      7.87 o 
  -6   4  17       29.74        0.86      7.58 o 
  -5   4  17       58.93       54.09      8.58 o 
  -4   4  17       55.49       53.48      8.25 o 
  -3   4  17       54.08       45.84      8.03 o 
  -2   4  17      114.89       89.04      8.24 o 
  -1   4  17       20.21       11.82      5.53 o 
   0   4  17      214.26      222.89     12.33 o 
   1   4  17      406.99      424.05     17.53 o 
   2   4  17        0.10        6.08      6.20 o 
   3   4  17       56.67       72.00     12.54 o 
   4   4  17       47.18       44.61      8.82 o 
   5   4  17        9.28        7.33      8.38 o 
   6   4  17       25.25       31.66     11.06 o 
   7   4  17        0.59        6.48     14.03 o 
 -11   5  17        0.89       -2.50      6.44 o 
 -10   5  17        0.33        1.39      8.09 o 
  -9   5  17       41.94       42.17     10.69 o 
  -8   5  17        0.28        4.32      7.12 o 
  -7   5  17        6.50        7.56      7.12 o 
  -6   5  17       12.59       11.15      7.12 o 
  -5   5  17       60.56       56.16      9.68 o 
  -4   5  17        0.13       -4.12      5.55 o 
  -3   5  17       83.99       84.59      9.92 o 
  -2   5  17        9.82        4.77      5.37 o 
  -1   5  17       26.63       12.04      5.46 o 
   0   5  17        1.66        1.27      4.38 o 
   1   5  17       47.95       45.88     10.42 o 
   2   5  17       20.43       20.15      9.16 o 
   3   5  17       48.07       28.33      9.63 o 
   4   5  17       32.00       34.72     10.02 o 
   5   5  17       19.74       11.76      9.51 o 
   6   5  17       12.60        8.38     10.02 o 
 -10   6  17        0.30        5.62      9.71 o 
  -9   6  17        0.52      -11.33      7.56 o 
  -8   6  17        2.89        6.17      9.35 o 
  -7   6  17       25.76       27.10      9.12 o 
  -6   6  17        4.74       -1.26     12.59 o 
  -5   6  17       14.07       12.52      7.53 o 
  -4   6  17      143.25      143.92     12.31 o 
  -3   6  17        3.22        6.34      6.20 o 
  -2   6  17       74.19       62.98     14.33 o 
  -1   6  17      140.28      152.93     12.01 o 
   0   6  17       80.62      105.50     15.16 o 
   1   6  17       97.16      112.38     15.83 o 
   2   6  17        1.65        5.04      8.14 o 
   3   6  17       45.95       46.66     14.75 o 
   4   6  17        4.99       -0.38     11.87 o 
   5   6  17       13.27       22.05     10.14 o 
  -9   7  17       13.91       14.96     10.79 o 
  -8   7  17        0.00       -5.06      6.85 o 
  -7   7  17        6.50       -2.72      6.74 o 
  -6   7  17        7.51        8.72      8.09 o 
  -5   7  17      103.47       95.52     12.60 o 
  -4   7  17       31.32       26.14      7.39 o 
  -3   7  17       89.41       99.26     14.41 o 
  -2   7  17       16.76        4.66      6.20 o 
  -1   7  17       14.47       22.94      7.58 o 
   0   7  17        0.38       -3.14      4.94 o 
   1   7  17       10.00        5.95      8.29 o 
   2   7  17        9.49        0.74      7.87 o 
   3   7  17       94.30      104.59     15.27 o 
   4   7  17        3.85        2.86      9.32 o 
  -8   8  17        0.15        3.97      7.78 o 
  -7   8  17        0.08        4.80      7.87 o 
  -6   8  17       23.21       27.90      9.83 o 
  -5   8  17        0.14       -9.04      6.03 o 
  -4   8  17        3.34       -3.20      5.82 o 
  -3   8  17       17.94       28.99      7.87 o 
  -2   8  17       51.43       45.99      8.57 o 
  -1   8  17       24.73       31.61      8.00 o 
   0   8  17        3.36        3.70      5.53 o 
   1   8  17        0.90       -1.12     11.87 o 
   2   8  17       37.57       40.92     11.37 o 
   3   8  17        0.03       -2.32      8.89 o 
  -6   9  17        0.99       -1.44      7.63 o 
  -5   9  17        3.46        9.58      6.75 o 
  -4   9  17        1.15       18.14      9.19 o 
  -3   9  17        1.12        3.18      6.89 o 
  -2   9  17       49.70       64.39     15.69 o 
  -1   9  17        3.98       -1.50      6.56 o 
   0   9  17       15.69        6.11      6.10 o 
   1   9  17       35.30       55.92     12.69 o 
 -12   0  18        8.58       -5.76     11.51 o 
 -10   0  18       40.23       48.21     16.55 o 
  -8   0  18        4.93        4.32     11.51 o 
  -6   0  18      111.66      146.09     21.59 o 
  -4   0  18      952.34      954.47     45.74 o 
  -2   0  18      205.51      221.86     16.77 o 
   0   0  18      155.42      169.13     23.03 o 
   2   0  18       83.39       75.56     17.99 o 
   4   0  18       22.88       21.59     13.67 o 
   6   0  18       17.14       -7.20     12.23 o 
 -12   1  18       38.67       59.43     12.69 o 
 -11   1  18       71.94       41.02     11.70 o 
 -10   1  18       64.54       74.37     13.23 o 
  -9   1  18       65.58       57.23     11.37 o 
  -8   1  18       14.90        6.12      8.14 o 
  -7   1  18       19.20       32.21      9.32 o 
  -6   1  18        0.03        6.81      7.58 o 
  -5   1  18       58.25       69.19     13.67 o 
  -4   1  18       40.38       61.36      8.41 o 
  -3   1  18      451.78      466.13     16.54 o 
  -2   1  18       14.75        6.51      5.34 o 
  -1   1  18      411.11      456.91     15.75 o 
   0   1  18      260.83      253.16     28.55 o 
   1   1  18       46.14       41.46     11.87 o 
   2   1  18        0.14       -0.11      6.85 o 
   3   1  18       25.49       30.13      9.91 o 
   4   1  18        1.54        4.32      8.65 o 
   5   1  18      114.70      104.22     14.73 o 
   6   1  18        0.11       15.18     14.39 o 
   7   1  18        3.78        9.93     15.83 o 
 -11   2  18        0.00       -0.34     11.87 o 
 -10   2  18       12.16       27.24     10.43 o 
  -9   2  18        5.96        3.73     13.31 o 
  -8   2  18        2.28       -6.33      6.34 o 
  -7   2  18        3.50       -0.35      6.85 o 
  -6   2  18       42.66       39.22      9.67 o 
  -5   2  18       29.45       31.48      7.28 o 
  -4   2  18        5.05        1.21      5.60 o 
  -3   2  18      204.45      201.44     11.52 o 
  -2   2  18        2.00       -0.76      4.40 o 
  -1   2  18       83.94       86.58      8.25 o 
   0   2  18      121.08      135.20     16.65 o 
   1   2  18       20.95       19.07      8.65 o 
   2   2  18        0.07        3.79      7.92 o 
   3   2  18        9.33       -2.41      7.36 o 
   4   2  18       29.86       18.58      9.91 o 
   5   2  18       44.35       59.91     12.69 o 
   6   2  18        0.00       -1.73      8.81 o 
 -11   3  18       23.98       27.78     10.86 o 
 -10   3  18        0.82       -2.34     14.39 o 
  -9   3  18        3.82        7.65      8.29 o 
  -8   3  18        1.61        4.77      6.85 o 
  -7   3  18       54.06       61.70     12.21 o 
  -6   3  18       29.86       40.55      9.67 o 
  -5   3  18       59.24       86.17     10.50 o 
  -4   3  18       10.54       16.26      6.86 o 
  -3   3  18       72.55       59.49     10.21 o 
  -2   3  18        0.03       -3.91      4.51 o 
  -1   3  18       50.88       59.85      7.74 o 
   0   3  18      193.44      233.43     13.71 o 
   1   3  18       40.20       45.96     10.65 o 
   2   3  18       11.74       21.96      9.40 o 
   3   3  18       10.54        6.24     11.15 o 
   4   3  18        1.72        5.21      8.38 o 
   5   3  18        1.97        4.26      9.12 o 
   6   3  18        2.64       -9.52      8.89 o 
 -11   4  18       25.46       19.78     14.39 o 
 -10   4  18       18.03       24.97     10.02 o 
  -9   4  18       23.52       29.65     10.14 o 
  -8   4  18        2.88        3.06      7.78 o 
  -7   4  18        7.09        5.08      7.87 o 
  -6   4  18        7.99       10.94      7.58 o 
  -5   4  18       33.82       32.19     10.47 o 
  -4   4  18       20.73       20.76      6.66 o 
  -3   4  18        0.05       -1.20      5.40 o 
  -2   4  18        2.88       -4.08      4.51 o 
  -1   4  18      225.99      202.03     11.59 o 
   0   4  18       91.22      121.46     22.18 o 
   1   4  18       56.03       44.62     10.69 o 
   2   4  18       89.77      115.30     14.76 o 
   3   4  18       17.17       21.70      9.40 o 
   4   4  18       23.79       21.59     13.67 o 
   5   4  18        0.69        1.44     12.23 o 
   6   4  18       39.47       46.05     19.43 o 
 -10   5  18        0.21       -3.21      8.11 o 
  -9   5  18       15.22       10.34      8.99 o 
  -8   5  18       51.80       39.58     10.69 o 
  -7   5  18        5.89        5.04      7.36 o 
  -6   5  18       36.67       31.18      9.40 o 
  -5   5  18        1.03       -2.31      5.60 o 
  -4   5  18      124.19      116.31     11.49 o 
  -3   5  18       49.60       37.52      8.12 o 
  -2   5  18       16.28       10.91      6.40 o 
  -1   5  18       36.75       55.38      7.79 o 
   0   5  18      195.83      216.55     21.56 o 
   1   5  18       18.77       29.61     10.14 o 
   2   5  18        0.07        2.75      8.29 o 
   3   5  18        6.95        8.86      8.89 o 
   4   5  18        0.01        6.82      9.12 o 
   5   5  18        4.28       -8.63      8.63 o 
  -9   6  18       23.03       31.73     14.39 o 
  -8   6  18        0.01       -1.79     10.79 o 
  -7   6  18       83.76       96.16     13.93 o 
  -6   6  18       18.77       20.37      8.89 o 
  -5   6  18        0.21        4.19      6.02 o 
  -4   6  18        2.33        7.95      6.56 o 
  -3   6  18       10.08       11.65      6.65 o 
  -2   6  18       90.49      116.20     18.74 o 
  -1   6  18      379.41      409.40     31.51 o 
   0   6  18        9.92        7.95      6.54 o 
   1   6  18        1.49       -3.77      7.36 o 
   2   6  18       28.25       30.60     14.03 o 
   3   6  18        7.78       17.20     10.14 o 
   4   6  18        7.05       13.48      9.40 o 
  -8   7  18        0.08        5.04      8.14 o 
  -7   7  18       10.51        8.63      8.65 o 
  -6   7  18       14.06       15.07      8.38 o 
  -5   7  18        0.02       -1.28      6.24 o 
  -4   7  18       12.45       13.95      6.96 o 
  -3   7  18       46.56       68.99     10.24 o 
  -2   7  18      147.03      149.69     12.84 o 
  -1   7  18        0.98        5.40      6.54 o 
   0   7  18        8.96        4.33      7.80 o 
   1   7  18       26.48       20.13     10.43 o 
   2   7  18        5.49        2.57      8.81 o 
   3   7  18        5.08       -3.60      9.16 o 
  -6   8  18        1.02       -2.44      7.87 o 
  -5   8  18       22.16       14.86      7.13 o 
  -4   8  18        7.28        2.92      6.98 o 
  -3   8  18        5.27        9.69      8.05 o 
  -2   8  18        2.00       -3.85      7.86 o 
  -1   8  18       15.97       12.60      7.28 o 
   0   8  18        0.80        5.83      6.87 o 
   1   8  18        3.90        5.04      9.16 o 
 -11   0  19       26.58       -2.88     12.23 o 
  -9   0  19       28.80       20.15     14.39 o 
  -7   0  19        7.95       -4.32     10.07 o 
  -5   0  19       58.94       53.25     15.83 o 
  -3   0  19      101.73      105.78     13.48 o 
  -1   0  19      257.90      274.24     18.45 o 
   1   0  19      195.32      187.13     23.75 o 
   3   0  19       10.25        5.76     11.51 o 
   5   0  19        4.40        0.72     12.95 o 
 -11   1  19       12.37       33.15     11.37 o 
 -10   1  19       74.71       65.04     12.91 o 
  -9   1  19       58.84       68.83     12.46 o 
  -8   1  19       11.12        3.99      8.38 o 
  -7   1  19        4.81       -2.51      6.85 o 
  -6   1  19       63.18       93.21     13.48 o 
  -5   1  19        6.87        1.10      7.92 o 
  -4   1  19       52.35       65.38      8.31 o 
  -3   1  19        2.45        8.64      5.49 o 
  -2   1  19        8.10        4.27      5.82 o 
  -1   1  19      154.85      163.47     10.60 o 
   0   1  19      111.57      168.94     33.46 o 
   1   1  19       31.01       35.62     10.69 o 
   2   1  19      249.38      281.41     20.61 o 
   3   1  19        0.05       -2.27      7.87 o 
   4   1  19        6.61       10.01      8.89 o 
   5   1  19        1.85        3.93     13.67 o 
 -11   2  19       30.67       31.29     10.35 o 
 -10   2  19       41.73       38.81     11.44 o 
  -9   2  19       46.98       44.79     11.16 o 
  -8   2  19       37.33       33.35     10.42 o 
  -7   2  19       17.22       28.89      9.83 o 
  -6   2  19        9.29       -2.88     22.67 o 
  -5   2  19        1.44       -5.58      5.70 o 
  -4   2  19       48.07       55.63     10.23 o 
  -3   2  19       14.87       11.28      5.64 o 
  -2   2  19       68.98       44.49      6.88 o 
  -1   2  19      158.27      173.79     15.37 o 
   0   2  19        3.25        5.36      8.29 o 
   1   2  19       85.64       74.20     12.97 o 
   2   2  19       21.93       12.30      8.38 o 
   3   2  19       39.92       44.65     24.47 o 
   4   2  19        4.99       -2.16      8.65 o 
   5   2  19        2.92       19.18     10.35 o 
 -10   3  19        1.19        7.59      8.89 o 
  -9   3  19        7.74        1.42     14.39 o 
  -8   3  19        3.26        1.80      8.14 o 
  -7   3  19       25.31       23.18      9.32 o 
  -6   3  19        0.02        5.34      7.78 o 
  -5   3  19        3.24        5.56      6.31 o 
  -4   3  19       29.34       25.58      7.82 o 
  -3   3  19       10.06        1.98      5.24 o 
  -2   3  19      107.82      114.92      9.70 o 
  -1   3  19        2.91        5.93      7.69 o 
   0   3  19       17.24       26.60     23.39 o 
   1   3  19        2.92        4.60      8.38 o 
   2   3  19      128.11      126.37     15.98 o 
   3   3  19        3.19        0.66     11.15 o 
   4   3  19       20.89        8.63      9.16 o 
   5   3  19        0.84       -2.12      9.51 o 
 -10   4  19        0.64        3.09      8.47 o 
  -9   4  19       80.25       60.89     26.27 o 
  -8   4  19       45.57       55.64     19.07 o 
  -7   4  19       26.00       40.30     10.69 o 
  -6   4  19        5.84       10.92      8.60 o 
  -5   4  19        1.51       -0.87      8.85 o 
  -4   4  19        3.80       -4.80      5.60 o 
  -3   4  19        2.02        0.48      6.56 o 
  -2   4  19        0.86        3.36      5.60 o 
  -1   4  19       21.34       19.74      8.00 o 
   0   4  19       78.52       78.44     13.31 o 
   1   4  19       39.54       36.85     12.95 o 
   2   4  19      149.36      177.17     17.62 o 
   3   4  19        6.17       30.94     15.83 o 
   4   4  19        1.86       -1.44     12.95 o 
  -9   5  19        0.00        8.15      9.32 o 
  -8   5  19        0.27       -2.81      8.29 o 
  -7   5  19       40.15       37.32     10.54 o 
  -6   5  19        0.41       -4.83      6.91 o 
  -5   5  19      106.45      104.64     11.62 o 
  -4   5  19        1.25        5.48      6.20 o 
  -3   5  19        5.81        1.90      6.33 o 
  -2   5  19        5.85        7.74      7.42 o 
  -1   5  19      105.78      125.86     12.05 o 
   0   5  19        9.17        0.00     12.95 o 
   1   5  19      251.10      285.74     30.95 o 
   2   5  19        1.86       -2.88     13.67 o 
   3   5  19       22.56       -5.76     12.23 o 
   4   5  19        0.68       13.67     14.39 o 
  -8   6  19        9.39        5.86      8.47 o 
  -7   6  19       11.81       10.07      9.16 o 
  -6   6  19        8.09       15.19      9.40 o 
  -5   6  19        9.10        4.19      6.75 o 
  -4   6  19        4.71       -0.13      6.16 o 
  -3   6  19        0.06        1.18      5.74 o 
  -2   6  19        0.55        3.30      6.44 o 
  -1   6  19        1.52        8.09      6.67 o 
   0   6  19      110.42       74.12     19.43 o 
   1   6  19        9.77       -2.88     12.95 o 
   2   6  19       71.04       45.30     11.67 o 
   3   6  19        3.69       -7.85     10.43 o 
  -6   7  19       10.76       12.15      8.99 o 
  -5   7  19        1.94        3.19      6.44 o 
  -4   7  19       25.42       18.69      7.81 o 
  -3   7  19        2.73        3.62      6.71 o 
  -2   7  19       19.73       11.48      7.45 o 
  -1   7  19        2.16       -7.26      6.43 o 
   0   7  19        0.09        1.80      9.16 o 
   1   7  19        5.05       10.40     10.14 o 
 -10   0  20       50.02       59.73     17.99 o 
  -8   0  20        3.53       -0.72     10.79 o 
  -6   0  20      136.67      145.37     22.31 o 
  -4   0  20       77.78       78.66     16.55 o 
  -2   0  20       54.72       52.06     10.93 o 
   0   0  20      236.49      245.43     28.07 o 
   2   0  20       20.01       27.34     15.11 o 
   4   0  20       15.79        4.32     13.67 o 
 -10   1  20        0.06       -0.36      8.14 o 
  -9   1  20       12.83        9.71      9.16 o 
  -8   1  20        1.02        1.31     15.11 o 
  -7   1  20        0.65        2.72      8.27 o 
  -6   1  20        0.00       12.23      8.65 o 
  -5   1  20        0.56       10.00      7.87 o 
  -4   1  20        0.22       -4.54      5.02 o 
  -3   1  20       30.77       46.66     11.11 o 
  -2   1  20       25.70       30.66      6.71 o 
  -1   1  20       51.71       61.93      9.48 o 
   0   1  20       53.53       57.27     12.18 o 
   1   1  20        1.24       -5.42      8.60 o 
   2   1  20      116.03      121.01     15.77 o 
   3   1  20       49.21       56.71     28.78 o 
   4   1  20       44.90       13.17      9.83 o 
  -9   2  20        5.79        4.11     15.83 o 
  -8   2  20        7.57        8.05     14.39 o 
  -7   2  20       12.12       11.15      8.65 o 
  -6   2  20       73.00       95.63     14.22 o 
  -5   2  20       53.89       54.23      9.37 o 
  -4   2  20        0.01       -3.73      5.95 o 
  -3   2  20        0.66       -1.55      5.19 o 
  -2   2  20        0.02        1.76      5.19 o 
  -1   2  20      158.27      161.50     12.92 o 
   0   2  20      139.55      141.65     16.49 o 
   1   2  20        0.64       15.47      9.67 o 
   2   2  20        0.62       15.39     11.87 o 
   3   2  20       22.80       45.69     12.21 o 
   4   2  20        0.08       -1.21      8.81 o 
  -9   3  20        0.46       -6.66     10.07 o 
  -8   3  20        3.16       10.43     10.43 o 
  -7   3  20        5.56       11.51      8.63 o 
  -6   3  20       22.89       12.44      8.81 o 
  -5   3  20        7.59        8.17      8.08 o 
  -4   3  20       23.24       26.45      8.02 o 
  -3   3  20       75.64       78.82     11.85 o 
  -2   3  20       15.15        0.90      5.43 o 
  -1   3  20      132.66      135.70     13.84 o 
   0   3  20        1.72       -8.93      7.36 o 
   1   3  20        0.04       -8.50      7.95 o 
   2   3  20      105.34      122.50     19.43 o 
   3   3  20      114.93      146.51     17.30 o 
  -8   4  20        0.34        4.40      8.99 o 
  -7   4  20        0.96       -3.09      7.87 o 
  -6   4  20      122.69      145.95     16.26 o 
  -5   4  20        4.20       18.53      7.58 o 
  -4   4  20       25.67       21.43      8.08 o 
  -3   4  20        6.93        0.20      8.87 o 
  -2   4  20        8.74       13.00      5.86 o 
  -1   4  20       66.11      107.68     18.89 o 
   0   4  20       49.18       45.96     11.70 o 
   1   4  20        1.13        1.99      8.60 o 
   2   4  20        0.88       -9.45      7.78 o 
   3   4  20       28.07       68.36     20.15 o 
  -7   5  20        0.00      -11.33      7.56 o 
  -6   5  20        1.53        1.90      8.29 o 
  -5   5  20       40.28       36.02     10.02 o 
  -4   5  20        2.22       -0.46     10.24 o 
  -3   5  20       34.63       24.50     13.24 o 
  -2   5  20       17.10       10.13      7.05 o 
  -1   5  20       22.60       25.94     10.02 o 
   0   5  20      174.46      180.64     26.63 o 
   1   5  20       40.79       25.90     14.39 o 
   2   5  20        6.47       -6.48     11.51 o 
  -6   6  20       12.02       19.46     10.43 o 
  -5   6  20        0.00        0.53      6.78 o 
  -4   6  20       79.21       69.50     10.62 o 
  -3   6  20        0.21       -3.33      6.82 o 
  -2   6  20        5.43        3.84      6.62 o 
  -1   6  20      132.48      135.96     16.26 o 
   0   6  20        9.94        5.76     15.11 o 
  -7   0  21       19.84       17.27     12.95 o 
  -5   0  21       21.17        6.48     12.23 o 
  -3   0  21       28.26       21.99      8.99 o 
  -1   0  21       25.98       10.79     13.67 o 
   1   0  21        2.76       10.79     14.39 o 
   3   0  21       36.07       20.15     13.67 o 
  -8   1  21        0.33        7.72      9.12 o 
  -7   1  21        1.33       -3.04      8.27 o 
  -6   1  21       66.00       90.21     21.23 o 
  -5   1  21        1.48       -5.04      7.63 o 
  -4   1  21        2.67       -7.61      5.46 o 
  -3   1  21       45.80       43.36      7.95 o 
  -2   1  21       10.73        5.54      5.53 o 
  -1   1  21        3.07        7.13      8.11 o 
   0   1  21       19.08       35.59     11.16 o 
   1   1  21        3.38        5.76      9.83 o 
   2   1  21       30.65       53.03     12.91 o 
  -8   2  21       11.48       12.31      9.40 o 
  -7   2  21       13.63       14.90      9.40 o 
  -6   2  21       11.31        8.22      8.89 o 
  -5   2  21       58.08       61.27     10.20 o 
  -4   2  21       14.78       18.09      7.51 o 
  -3   2  21        1.15       -1.51      5.23 o 
  -2   2  21       13.96        9.11      6.33 o 
  -1   2  21        6.02       -4.21      8.38 o 
   0   2  21       26.94       30.91     16.55 o 
   1   2  21        3.25        5.78      9.32 o 
   2   2  21       34.36       30.44     11.95 o 
  -7   3  21       33.28       29.86     11.19 o 
  -6   3  21       27.03       28.34     25.19 o 
  -5   3  21       15.17        3.68      6.89 o 
  -4   3  21       16.62       16.80      9.73 o 
  -3   3  21       40.25       42.89      9.14 o 
  -2   3  21       31.70       41.45      7.59 o 
  -1   3  21       84.81       74.49     13.71 o 
   0   3  21        2.82       16.91     10.54 o 
   1   3  21        0.14       -1.08      9.12 o 
   2   3  21        5.01       21.30     11.37 o 
  -6   4  21        0.04      -11.05      7.36 o 
  -5   4  21        6.34        9.24      7.33 o 
  -4   4  21        0.01       -2.72      6.62 o 
  -3   4  21        2.11       10.68      8.28 o 
  -2   4  21        0.08       -0.87      5.77 o 
  -1   4  21      106.54       99.31     15.24 o 
   0   4  21       10.94       19.43     10.68 o 
   1   4  21       21.48       10.52     12.95 o 
  -5   5  21        0.94       -0.73     10.00 o 
  -4   5  21       22.84       23.49      8.45 o 
  -3   5  21        2.30       -1.96     14.46 o 
  -2   5  21        4.47       10.59      7.58 o 
  -1   5  21      113.43       80.60     20.87 o 
  -6   0  22      174.05      228.14     28.07 o 
  -4   0  22        6.90       -3.22      8.60 o 
  -2   0  22        3.12       10.07     13.67 o 
   0   0  22       16.57        7.92     15.11 o 
  -6   1  22       18.63       10.15      9.40 o 
  -5   1  22        1.68       18.10      9.68 o 
  -4   1  22        0.19        1.92      6.65 o 
  -3   1  22        2.44       11.65      6.43 o 
  -2   1  22        6.78       15.77      9.91 o 
  -1   1  22        8.89       11.09      9.32 o 
   0   1  22        0.33        1.66      9.12 o 
  -5   2  22        8.51       10.79     10.07 o 
  -4   2  22        0.00       -1.25      8.86 o 
  -3   2  22       20.69       38.83      7.92 o 
  -2   2  22        0.00        4.05     12.23 o 
  -1   2  22        3.65        7.03      9.91 o 
  -4   3  22       40.52       45.09      9.61 o 
  -3   3  22        5.05        7.05      7.19 o 
  -2   3  22        0.07       -1.80      8.65 o 
                                                 
